# Supplementary material for: Transcriptomic analysis of the innate immune response to in vitro transfection of plasmid DNA
Source: Mol Ther Nucleic Acids. 2022 Dec 5;31:43–56. doi: 10.1016/j.omtn.2022.11.025 (PMC9800263; doi:10.1016/j.omtn.2022.11.025)
Supplement: Table S8. Lists of all the upregulated and downregulated genes for each type of gene delivery experiment mentioned in the manuscript, along with their corresponding padj and TPM values [file mmc2.xlsx]

## Sheet: Gene ID
NCBI Gene ID	Ensembl gene ID	Approved symbol	Approved name
1	ENSG00000121410	A1BG	alpha-1-B glycoprotein
29974	ENSG00000148584	A1CF	APOBEC1 complementation factor
2	ENSG00000175899	A2M	alpha-2-macroglobulin
144568	ENSG00000166535	A2ML1	alpha-2-macroglobulin like 1
127550	ENSG00000184389	A3GALT2	alpha 1,3-galactosyltransferase 2
53947	ENSG00000128274	A4GALT	alpha 1,4-galactosyltransferase (P blood group)
51146	ENSG00000118017	A4GNT	alpha-1,4-N-acetylglucosaminyltransferase
8086	ENSG00000094914	AAAS	aladin WD repeat nucleoporin
65985	ENSG00000081760	AACS	acetoacetyl-CoA synthetase
13	ENSG00000114771	AADAC	arylacetamide deacetylase
344752	ENSG00000197953	AADACL2	arylacetamide deacetylase like 2
126767	ENSG00000188984	AADACL3	arylacetamide deacetylase like 3
343066	ENSG00000204518	AADACL4	arylacetamide deacetylase like 4
51166	ENSG00000109576	AADAT	aminoadipate aminotransferase
79719	ENSG00000103591	AAGAB	alpha and gamma adaptin binding protein
22848	ENSG00000115977	AAK1	AP2 associated kinase 1
28971	ENSG00000087884	AAMDC	adipogenesis associated Mth938 domain containing
14	ENSG00000127837	AAMP	angio associated migratory cell protein
15	ENSG00000129673	AANAT	aralkylamine N-acetyltransferase
25980	ENSG00000131043	AAR2	AAR2 splicing factor
441376	ENSG00000205002	AARD	alanine and arginine rich domain containing protein
16	ENSG00000090861	AARS1	alanyl-tRNA synthetase 1
57505	ENSG00000124608	AARS2	alanyl-tRNA synthetase 2, mitochondrial
80755	ENSG00000266967	AARSD1	alanyl-tRNA synthetase domain containing 1
132949	ENSG00000157426	AASDH	aminoadipate-semialdehyde dehydrogenase
60496	ENSG00000149313	AASDHPPT	aminoadipate-semialdehyde dehydrogenase-phosphopantetheinyl transferase
10157	ENSG00000008311	AASS	aminoadipate-semialdehyde synthase
26574	ENSG00000275700	AATF	apoptosis antagonizing transcription factor
9625	ENSG00000181409	AATK	apoptosis associated tyrosine kinase
18	ENSG00000183044	ABAT	4-aminobutyrate aminotransferase
19	ENSG00000165029	ABCA1	ATP binding cassette subfamily A member 1
20	ENSG00000107331	ABCA2	ATP binding cassette subfamily A member 2
21	ENSG00000167972	ABCA3	ATP binding cassette subfamily A member 3
24	ENSG00000198691	ABCA4	ATP binding cassette subfamily A member 4
23461	ENSG00000154265	ABCA5	ATP binding cassette subfamily A member 5
23460	ENSG00000154262	ABCA6	ATP binding cassette subfamily A member 6
10347	ENSG00000064687	ABCA7	ATP binding cassette subfamily A member 7
10351	ENSG00000141338	ABCA8	ATP binding cassette subfamily A member 8
10350	ENSG00000154258	ABCA9	ATP binding cassette subfamily A member 9
10349	ENSG00000154263	ABCA10	ATP binding cassette subfamily A member 10
26154	ENSG00000144452	ABCA12	ATP binding cassette subfamily A member 12
154664	ENSG00000179869	ABCA13	ATP binding cassette subfamily A member 13
5243	ENSG00000085563	ABCB1	ATP binding cassette subfamily B member 1
5244	ENSG00000005471	ABCB4	ATP binding cassette subfamily B member 4
340273	ENSG00000004846	ABCB5	ATP binding cassette subfamily B member 5
10058	ENSG00000115657	ABCB6	ATP binding cassette subfamily B member 6 (Langereis blood group)
22	ENSG00000131269	ABCB7	ATP binding cassette subfamily B member 7
11194	ENSG00000197150	ABCB8	ATP binding cassette subfamily B member 8
23457	ENSG00000150967	ABCB9	ATP binding cassette subfamily B member 9
23456	ENSG00000135776	ABCB10	ATP binding cassette subfamily B member 10
8647	ENSG00000073734	ABCB11	ATP binding cassette subfamily B member 11
4363	ENSG00000103222	ABCC1	ATP binding cassette subfamily C member 1
1244	ENSG00000023839	ABCC2	ATP binding cassette subfamily C member 2
8714	ENSG00000108846	ABCC3	ATP binding cassette subfamily C member 3
10257	ENSG00000125257	ABCC4	ATP binding cassette subfamily C member 4
10057	ENSG00000114770	ABCC5	ATP binding cassette subfamily C member 5
368	ENSG00000091262	ABCC6	ATP binding cassette subfamily C member 6
6833	ENSG00000006071	ABCC8	ATP binding cassette subfamily C member 8
10060	ENSG00000069431	ABCC9	ATP binding cassette subfamily C member 9
89845	ENSG00000124574	ABCC10	ATP binding cassette subfamily C member 10
85320	ENSG00000121270	ABCC11	ATP binding cassette subfamily C member 11
94160	ENSG00000140798	ABCC12	ATP binding cassette subfamily C member 12
215	ENSG00000101986	ABCD1	ATP binding cassette subfamily D member 1
225	ENSG00000173208	ABCD2	ATP binding cassette subfamily D member 2
5825	ENSG00000117528	ABCD3	ATP binding cassette subfamily D member 3
5826	ENSG00000119688	ABCD4	ATP binding cassette subfamily D member 4
6059	ENSG00000164163	ABCE1	ATP binding cassette subfamily E member 1
23	ENSG00000204574	ABCF1	ATP binding cassette subfamily F member 1
10061	ENSG00000033050	ABCF2	ATP binding cassette subfamily F member 2
55324	ENSG00000161204	ABCF3	ATP binding cassette subfamily F member 3
9619	ENSG00000160179	ABCG1	ATP binding cassette subfamily G member 1
9429	ENSG00000118777	ABCG2	ATP binding cassette subfamily G member 2 (Junior blood group)
64137	ENSG00000172350	ABCG4	ATP binding cassette subfamily G member 4
64240	ENSG00000138075	ABCG5	ATP binding cassette subfamily G member 5
64241	ENSG00000143921	ABCG8	ATP binding cassette subfamily G member 8
84696	ENSG00000143994	ABHD1	abhydrolase domain containing 1
11057	ENSG00000140526	ABHD2	abhydrolase domain containing 2, acylglycerol lipase
171586	ENSG00000158201	ABHD3	abhydrolase domain containing 3, phospholipase
63874	ENSG00000100439	ABHD4	abhydrolase domain containing 4, N-acyl phospholipase B
51099	ENSG00000011198	ABHD5	abhydrolase domain containing 5, lysophosphatidic acid acyltransferase
57406	ENSG00000163686	ABHD6	abhydrolase domain containing 6, acylglycerol lipase
79575	ENSG00000127220	ABHD8	abhydrolase domain containing 8
55347	ENSG00000144827	ABHD10	abhydrolase domain containing 10, depalmitoylase
83451	ENSG00000106077	ABHD11	abhydrolase domain containing 11
26090	ENSG00000100997	ABHD12	abhydrolase domain containing 12, lysophospholipase
145447	ENSG00000131969	ABHD12B	abhydrolase domain containing 12B
84945	ENSG00000139826	ABHD13	abhydrolase domain containing 13
25864	ENSG00000248487	ABHD14A	abhydrolase domain containing 14A
84836	ENSG00000114779	ABHD14B	abhydrolase domain containing 14B
116236	ENSG00000168792	ABHD15	abhydrolase domain containing 15
7920	ENSG00000204427	ABHD16A	abhydrolase domain containing 16A, phospholipase
140701	ENSG00000183260	ABHD16B	abhydrolase domain containing 16B
81926	ENSG00000129968	ABHD17A	abhydrolase domain containing 17A, depalmitoylase
51104	ENSG00000107362	ABHD17B	abhydrolase domain containing 17B, depalmitoylase
58489	ENSG00000136379	ABHD17C	abhydrolase domain containing 17C, depalmitoylase
80167	ENSG00000164074	ABHD18	abhydrolase domain containing 18
10006	ENSG00000136754	ABI1	abl interactor 1
10152	ENSG00000138443	ABI2	abl interactor 2
51225	ENSG00000108798	ABI3	ABI family member 3
25890	ENSG00000154175	ABI3BP	ABI family member 3 binding protein
54942	ENSG00000119328	ABITRAM	actin binding transcription modulator
25	ENSG00000097007	ABL1	ABL proto-oncogene 1, non-receptor tyrosine kinase
27	ENSG00000143322	ABL2	ABL proto-oncogene 2, non-receptor tyrosine kinase
3983	ENSG00000099204	ABLIM1	actin binding LIM protein 1
84448	ENSG00000163995	ABLIM2	actin binding LIM protein family member 2
22885	ENSG00000173210	ABLIM3	actin binding LIM protein family member 3
28	ENSG00000175164	ABO	ABO, alpha 1-3-N-acetylgalactosaminyltransferase and alpha 1-3-galactosyltransferase
29	ENSG00000159842	ABR	ABR activator of RhoGEF and GTPase
137735	ENSG00000174429	ABRA	actin binding Rho activating protein
58527	ENSG00000146386	ABRACL	ABRA C-terminal like
84142	ENSG00000163322	ABRAXAS1	abraxas 1, BRCA1 A complex subunit
23172	ENSG00000165660	ABRAXAS2	abraxas 2, BRISC complex subunit
29777	ENSG00000146109	ABT1	activator of basal transcription 1
80325	ENSG00000114626	ABTB1	ankyrin repeat and BTB domain containing 1
25841	ENSG00000166016	ABTB2	ankyrin repeat and BTB domain containing 2
30	ENSG00000060971	ACAA1	acetyl-CoA acyltransferase 1
10449	ENSG00000167315	ACAA2	acetyl-CoA acyltransferase 2
31	ENSG00000278540	ACACA	acetyl-CoA carboxylase alpha
32	ENSG00000076555	ACACB	acetyl-CoA carboxylase beta
27034	ENSG00000151498	ACAD8	acyl-CoA dehydrogenase family member 8
28976	ENSG00000177646	ACAD9	acyl-CoA dehydrogenase family member 9
80724	ENSG00000111271	ACAD10	acyl-CoA dehydrogenase family member 10
84129	ENSG00000240303	ACAD11	acyl-CoA dehydrogenase family member 11
33	ENSG00000115361	ACADL	acyl-CoA dehydrogenase long chain
34	ENSG00000117054	ACADM	acyl-CoA dehydrogenase medium chain
35	ENSG00000122971	ACADS	acyl-CoA dehydrogenase short chain
36	ENSG00000196177	ACADSB	acyl-CoA dehydrogenase short/branched chain
37	ENSG00000072778	ACADVL	acyl-CoA dehydrogenase very long chain
176	ENSG00000157766	ACAN	aggrecan
9744	ENSG00000072818	ACAP1	ArfGAP with coiled-coil, ankyrin repeat and PH domains 1
23527	ENSG00000114331	ACAP2	ArfGAP with coiled-coil, ankyrin repeat and PH domains 2
116983	ENSG00000131584	ACAP3	ArfGAP with coiled-coil, ankyrin repeat and PH domains 3
38	ENSG00000075239	ACAT1	acetyl-CoA acetyltransferase 1
39	ENSG00000120437	ACAT2	acetyl-CoA acetyltransferase 2
64746	ENSG00000182827	ACBD3	acyl-CoA binding domain containing 3
79777	ENSG00000181513	ACBD4	acyl-CoA binding domain containing 4
91452	ENSG00000107897	ACBD5	acyl-CoA binding domain containing 5
84320	ENSG00000230124	ACBD6	acyl-CoA binding domain containing 6
414149	ENSG00000176244	ACBD7	acyl-CoA binding domain containing 7
84680	ENSG00000110455	ACCS	1-aminocyclopropane-1-carboxylate synthase homolog (inactive)
390110	ENSG00000205126	ACCSL	1-aminocyclopropane-1-carboxylate synthase homolog (inactive) like
65057	ENSG00000102977	ACD	ACD shelterin complex subunit and telomerase recruitment factor
1636	ENSG00000159640	ACE	angiotensin I converting enzyme
59272	ENSG00000130234	ACE2	angiotensin I converting enzyme 2
125981	ENSG00000167769	ACER1	alkaline ceramidase 1
340485	ENSG00000177076	ACER2	alkaline ceramidase 2
55331	ENSG00000078124	ACER3	alkaline ceramidase 3
43	ENSG00000087085	ACHE	acetylcholinesterase (Cartwright blood group)
22985	ENSG00000100813	ACIN1	apoptotic chromatin condensation inducer 1
2532	ENSG00000213088	ACKR1	atypical chemokine receptor 1 (Duffy blood group)
1238	ENSG00000144648	ACKR2	atypical chemokine receptor 2
57007	ENSG00000144476	ACKR3	atypical chemokine receptor 3
51554	ENSG00000129048	ACKR4	atypical chemokine receptor 4
47	ENSG00000131473	ACLY	ATP citrate lyase
130013	ENSG00000153086	ACMSD	aminocarboxymuconate semialdehyde decarboxylase
48	ENSG00000122729	ACO1	aconitase 1
50	ENSG00000100412	ACO2	aconitase 2
730249	ENSG00000102794	ACOD1	aconitate decarboxylase 1
641371	ENSG00000184227	ACOT1	acyl-CoA thioesterase 1
10965	ENSG00000119673	ACOT2	acyl-CoA thioesterase 2
122970	ENSG00000177465	ACOT4	acyl-CoA thioesterase 4
641372	ENSG00000205669	ACOT6	acyl-CoA thioesterase 6
11332	ENSG00000097021	ACOT7	acyl-CoA thioesterase 7
10005	ENSG00000101473	ACOT8	acyl-CoA thioesterase 8
23597	ENSG00000123130	ACOT9	acyl-CoA thioesterase 9
26027	ENSG00000162390	ACOT11	acyl-CoA thioesterase 11
134526	ENSG00000172497	ACOT12	acyl-CoA thioesterase 12
55856	ENSG00000112304	ACOT13	acyl-CoA thioesterase 13
51	ENSG00000161533	ACOX1	acyl-CoA oxidase 1
8309	ENSG00000168306	ACOX2	acyl-CoA oxidase 2
8310	ENSG00000087008	ACOX3	acyl-CoA oxidase 3, pristanoyl
55289	ENSG00000153093	ACOXL	acyl-CoA oxidase like
52	ENSG00000143727	ACP1	acid phosphatase 1
53	ENSG00000134575	ACP2	acid phosphatase 2, lysosomal
55	ENSG00000014257	ACP3	acid phosphatase 3
93650	ENSG00000142513	ACP4	acid phosphatase 4
54	ENSG00000102575	ACP5	acid phosphatase 5, tartrate resistant
51205	ENSG00000162836	ACP6	acid phosphatase 6, lysophosphatidic
390928	ENSG00000183760	ACP7	acid phosphatase 7, tartrate resistant (putative)
49	ENSG00000100312	ACR	acrosin
84519	ENSG00000111644	ACRBP	acrosin binding protein
56	ENSG00000134940	ACRV1	acrosomal vesicle protein 1
23205	ENSG00000103740	ACSBG1	acyl-CoA synthetase bubblegum family member 1
81616	ENSG00000130377	ACSBG2	acyl-CoA synthetase bubblegum family member 2
80221	ENSG00000167107	ACSF2	acyl-CoA synthetase family member 2
197322	ENSG00000176715	ACSF3	acyl-CoA synthetase family member 3
2180	ENSG00000151726	ACSL1	acyl-CoA synthetase long chain family member 1
2181	ENSG00000123983	ACSL3	acyl-CoA synthetase long chain family member 3
2182	ENSG00000068366	ACSL4	acyl-CoA synthetase long chain family member 4
51703	ENSG00000197142	ACSL5	acyl-CoA synthetase long chain family member 5
23305	ENSG00000164398	ACSL6	acyl-CoA synthetase long chain family member 6
116285	ENSG00000166743	ACSM1	acyl-CoA synthetase medium chain family member 1
123876	ENSG00000183747	ACSM2A	acyl-CoA synthetase medium chain family member 2A
348158	ENSG00000066813	ACSM2B	acyl-CoA synthetase medium chain family member 2B
6296	ENSG00000005187	ACSM3	acyl-CoA synthetase medium chain family member 3
341392	ENSG00000215009	ACSM4	acyl-CoA synthetase medium chain family member 4
54988	ENSG00000183549	ACSM5	acyl-CoA synthetase medium chain family member 5
142827	ENSG00000173124	ACSM6	acyl-CoA synthetase medium chain family member 6
84532	ENSG00000154930	ACSS1	acyl-CoA synthetase short chain family member 1
55902	ENSG00000131069	ACSS2	acyl-CoA synthetase short chain family member 2
79611	ENSG00000111058	ACSS3	acyl-CoA synthetase short chain family member 3
58	ENSG00000143632	ACTA1	actin alpha 1, skeletal muscle
59	ENSG00000107796	ACTA2	actin alpha 2, smooth muscle
60	ENSG00000075624	ACTB	actin beta
345651	ENSG00000169067	ACTBL2	actin beta like 2
70	ENSG00000159251	ACTC1	actin alpha cardiac muscle 1
71	ENSG00000184009	ACTG1	actin gamma 1
72	ENSG00000163017	ACTG2	actin gamma 2, smooth muscle
86	ENSG00000136518	ACTL6A	actin like 6A
51412	ENSG00000077080	ACTL6B	actin like 6B
10881	ENSG00000187003	ACTL7A	actin like 7A
10880	ENSG00000148156	ACTL7B	actin like 7B
81569	ENSG00000117148	ACTL8	actin like 8
284382	ENSG00000181786	ACTL9	actin like 9
170487	ENSG00000182584	ACTL10	actin like 10
87	ENSG00000072110	ACTN1	actinin alpha 1
88	ENSG00000077522	ACTN2	actinin alpha 2
89	ENSG00000248746	ACTN3	actinin alpha 3
81	ENSG00000130402	ACTN4	actinin alpha 4
10121	ENSG00000138107	ACTR1A	actin related protein 1A
10120	ENSG00000115073	ACTR1B	actin related protein 1B
10097	ENSG00000138071	ACTR2	actin related protein 2
10096	ENSG00000115091	ACTR3	actin related protein 3
57180	ENSG00000133627	ACTR3B	actin related protein 3B
653857	ENSG00000106526	ACTR3C	actin related protein 3C
79913	ENSG00000101442	ACTR5	actin related protein 5
64431	ENSG00000075089	ACTR6	actin related protein 6
93973	ENSG00000113812	ACTR8	actin related protein 8
55860	ENSG00000131966	ACTR10	actin related protein 10
139741	ENSG00000123165	ACTRT1	actin related protein T1
140625	ENSG00000169717	ACTRT2	actin related protein T2
84517	ENSG00000184378	ACTRT3	actin related protein T3
90	ENSG00000115170	ACVR1	activin A receptor type 1
91	ENSG00000135503	ACVR1B	activin A receptor type 1B
130399	ENSG00000123612	ACVR1C	activin A receptor type 1C
92	ENSG00000121989	ACVR2A	activin A receptor type 2A
93	ENSG00000114739	ACVR2B	activin A receptor type 2B
94	ENSG00000139567	ACVRL1	activin A receptor like type 1
95	ENSG00000243989	ACY1	aminoacylase 1
91703	ENSG00000132744	ACY3	aminoacylase 3
97	ENSG00000119640	ACYP1	acylphosphatase 1
98	ENSG00000170634	ACYP2	acylphosphatase 2
100	ENSG00000196839	ADA	adenosine deaminase
51816	ENSG00000093072	ADA2	adenosine deaminase 2
132612	ENSG00000164113	ADAD1	adenosine deaminase domain containing 1
161931	ENSG00000140955	ADAD2	adenosine deaminase domain containing 2
161823	ENSG00000168803	ADAL	adenosine deaminase like
2515	ENSG00000104755	ADAM2	ADAM metallopeptidase domain 2
8756	ENSG00000069206	ADAM7	ADAM metallopeptidase domain 7
101	ENSG00000151651	ADAM8	ADAM metallopeptidase domain 8
8754	ENSG00000168615	ADAM9	ADAM metallopeptidase domain 9
102	ENSG00000137845	ADAM10	ADAM metallopeptidase domain 10
4185	ENSG00000073670	ADAM11	ADAM metallopeptidase domain 11
8038	ENSG00000148848	ADAM12	ADAM metallopeptidase domain 12
8751	ENSG00000143537	ADAM15	ADAM metallopeptidase domain 15
6868	ENSG00000151694	ADAM17	ADAM metallopeptidase domain 17
8749	ENSG00000168619	ADAM18	ADAM metallopeptidase domain 18
8728	ENSG00000135074	ADAM19	ADAM metallopeptidase domain 19
8748	ENSG00000134007	ADAM20	ADAM metallopeptidase domain 20
8747	ENSG00000139985	ADAM21	ADAM metallopeptidase domain 21
53616	ENSG00000008277	ADAM22	ADAM metallopeptidase domain 22
8745	ENSG00000114948	ADAM23	ADAM metallopeptidase domain 23
10863	ENSG00000042980	ADAM28	ADAM metallopeptidase domain 28
11086	ENSG00000168594	ADAM29	ADAM metallopeptidase domain 29
11085	ENSG00000134249	ADAM30	ADAM metallopeptidase domain 30
203102	ENSG00000197140	ADAM32	ADAM metallopeptidase domain 32
80332	ENSG00000149451	ADAM33	ADAM metallopeptidase domain 33
27299	ENSG00000134028	ADAMDEC1	ADAM like decysin 1
9510	ENSG00000154734	ADAMTS1	ADAM metallopeptidase with thrombospondin type 1 motif 1
9509	ENSG00000087116	ADAMTS2	ADAM metallopeptidase with thrombospondin type 1 motif 2
9508	ENSG00000156140	ADAMTS3	ADAM metallopeptidase with thrombospondin type 1 motif 3
9507	ENSG00000158859	ADAMTS4	ADAM metallopeptidase with thrombospondin type 1 motif 4
11096	ENSG00000154736	ADAMTS5	ADAM metallopeptidase with thrombospondin type 1 motif 5
11174	ENSG00000049192	ADAMTS6	ADAM metallopeptidase with thrombospondin type 1 motif 6
11173	ENSG00000136378	ADAMTS7	ADAM metallopeptidase with thrombospondin type 1 motif 7
11095	ENSG00000134917	ADAMTS8	ADAM metallopeptidase with thrombospondin type 1 motif 8
56999	ENSG00000163638	ADAMTS9	ADAM metallopeptidase with thrombospondin type 1 motif 9
81794	ENSG00000142303	ADAMTS10	ADAM metallopeptidase with thrombospondin type 1 motif 10
81792	ENSG00000151388	ADAMTS12	ADAM metallopeptidase with thrombospondin type 1 motif 12
11093	ENSG00000160323	ADAMTS13	ADAM metallopeptidase with thrombospondin type 1 motif 13
140766	ENSG00000138316	ADAMTS14	ADAM metallopeptidase with thrombospondin type 1 motif 14
170689	ENSG00000166106	ADAMTS15	ADAM metallopeptidase with thrombospondin type 1 motif 15
170690	ENSG00000145536	ADAMTS16	ADAM metallopeptidase with thrombospondin type 1 motif 16
170691	ENSG00000140470	ADAMTS17	ADAM metallopeptidase with thrombospondin type 1 motif 17
170692	ENSG00000140873	ADAMTS18	ADAM metallopeptidase with thrombospondin type 1 motif 18
171019	ENSG00000145808	ADAMTS19	ADAM metallopeptidase with thrombospondin type 1 motif 19
80070	ENSG00000173157	ADAMTS20	ADAM metallopeptidase with thrombospondin type 1 motif 20
92949	ENSG00000178031	ADAMTSL1	ADAMTS like 1
9719	ENSG00000197859	ADAMTSL2	ADAMTS like 2
57188	ENSG00000156218	ADAMTSL3	ADAMTS like 3
54507	ENSG00000143382	ADAMTSL4	ADAMTS like 4
339366	ENSG00000185761	ADAMTSL5	ADAMTS like 5
11033	ENSG00000105963	ADAP1	ArfGAP with dual PH domains 1
55803	ENSG00000184060	ADAP2	ArfGAP with dual PH domains 2
103	ENSG00000160710	ADAR	adenosine deaminase RNA specific
104	ENSG00000197381	ADARB1	adenosine deaminase RNA specific B1
105	ENSG00000185736	ADARB2	adenosine deaminase RNA specific B2 (inactive)
23536	ENSG00000065457	ADAT1	adenosine deaminase tRNA specific 1
134637	ENSG00000189007	ADAT2	adenosine deaminase tRNA specific 2
113179	ENSG00000213638	ADAT3	adenosine deaminase tRNA specific 3
57143	ENSG00000063761	ADCK1	aarF domain containing kinase 1
90956	ENSG00000133597	ADCK2	aarF domain containing kinase 2
203054	ENSG00000173137	ADCK5	aarF domain containing kinase 5
107	ENSG00000164742	ADCY1	adenylate cyclase 1
108	ENSG00000078295	ADCY2	adenylate cyclase 2
109	ENSG00000138031	ADCY3	adenylate cyclase 3
196883	ENSG00000129467	ADCY4	adenylate cyclase 4
111	ENSG00000173175	ADCY5	adenylate cyclase 5
112	ENSG00000174233	ADCY6	adenylate cyclase 6
113	ENSG00000121281	ADCY7	adenylate cyclase 7
114	ENSG00000155897	ADCY8	adenylate cyclase 8
115	ENSG00000162104	ADCY9	adenylate cyclase 9
55811	ENSG00000143199	ADCY10	adenylate cyclase 10
116	ENSG00000141433	ADCYAP1	adenylate cyclase activating polypeptide 1
117	ENSG00000078549	ADCYAP1R1	ADCYAP receptor type I
118	ENSG00000087274	ADD1	adducin 1
119	ENSG00000075340	ADD2	adducin 2
120	ENSG00000148700	ADD3	adducin 3
79747	ENSG00000118492	ADGB	androglobin
84435	ENSG00000197177	ADGRA1	adhesion G protein-coupled receptor A1
25960	ENSG00000020181	ADGRA2	adhesion G protein-coupled receptor A2
166647	ENSG00000152990	ADGRA3	adhesion G protein-coupled receptor A3
575	ENSG00000181790	ADGRB1	adhesion G protein-coupled receptor B1
576	ENSG00000121753	ADGRB2	adhesion G protein-coupled receptor B2
577	ENSG00000135298	ADGRB3	adhesion G protein-coupled receptor B3
283383	ENSG00000111452	ADGRD1	adhesion G protein-coupled receptor D1
347088	ENSG00000180264	ADGRD2	adhesion G protein-coupled receptor D2
2015	ENSG00000174837	ADGRE1	adhesion G protein-coupled receptor E1
30817	ENSG00000127507	ADGRE2	adhesion G protein-coupled receptor E2
84658	ENSG00000131355	ADGRE3	adhesion G protein-coupled receptor E3
976	ENSG00000123146	ADGRE5	adhesion G protein-coupled receptor E5
266977	ENSG00000153292	ADGRF1	adhesion G protein-coupled receptor F1
222611	ENSG00000164393	ADGRF2	adhesion G protein-coupled receptor F2
165082	ENSG00000173567	ADGRF3	adhesion G protein-coupled receptor F3
221393	ENSG00000153294	ADGRF4	adhesion G protein-coupled receptor F4
221395	ENSG00000069122	ADGRF5	adhesion G protein-coupled receptor F5
9289	ENSG00000205336	ADGRG1	adhesion G protein-coupled receptor G1
10149	ENSG00000173698	ADGRG2	adhesion G protein-coupled receptor G2
222487	ENSG00000182885	ADGRG3	adhesion G protein-coupled receptor G3
139378	ENSG00000156920	ADGRG4	adhesion G protein-coupled receptor G4
221188	ENSG00000159618	ADGRG5	adhesion G protein-coupled receptor G5
57211	ENSG00000112414	ADGRG6	adhesion G protein-coupled receptor G6
84873	ENSG00000144820	ADGRG7	adhesion G protein-coupled receptor G7
22859	ENSG00000072071	ADGRL1	adhesion G protein-coupled receptor L1
23266	ENSG00000117114	ADGRL2	adhesion G protein-coupled receptor L2
23284	ENSG00000150471	ADGRL3	adhesion G protein-coupled receptor L3
64123	ENSG00000162618	ADGRL4	adhesion G protein-coupled receptor L4
84059	ENSG00000164199	ADGRV1	adhesion G protein-coupled receptor V1
124	ENSG00000187758	ADH1A	alcohol dehydrogenase 1A (class I), alpha polypeptide
125	ENSG00000196616	ADH1B	alcohol dehydrogenase 1B (class I), beta polypeptide
126	ENSG00000248144	ADH1C	alcohol dehydrogenase 1C (class I), gamma polypeptide
127	ENSG00000198099	ADH4	alcohol dehydrogenase 4 (class II), pi polypeptide
128	ENSG00000197894	ADH5	alcohol dehydrogenase 5 (class III), chi polypeptide
130	ENSG00000172955	ADH6	alcohol dehydrogenase 6 (class V)
131	ENSG00000196344	ADH7	alcohol dehydrogenase 7 (class IV), mu or sigma polypeptide
137872	ENSG00000147576	ADHFE1	alcohol dehydrogenase iron containing 1
55256	ENSG00000182551	ADI1	acireductone dioxygenase 1
149685	ENSG00000182035	ADIG	adipogenin
9370	ENSG00000181092	ADIPOQ	adiponectin, C1Q and collagen domain containing
51094	ENSG00000159346	ADIPOR1	adiponectin receptor 1
79602	ENSG00000006831	ADIPOR2	adiponectin receptor 2
10974	ENSG00000148671	ADIRF	adipogenesis regulatory factor
132	ENSG00000156110	ADK	adenosine kinase
133	ENSG00000148926	ADM	adrenomedullin
79924	ENSG00000128165	ADM2	adrenomedullin 2
199800	ENSG00000224420	ADM5	adrenomedullin 5 (putative)
23394	ENSG00000101126	ADNP	activity dependent neuroprotector homeobox
22850	ENSG00000101544	ADNP2	ADNP homeobox 2
84890	ENSG00000181915	ADO	2-aminoethanethiol dioxygenase
134	ENSG00000163485	ADORA1	adenosine A1 receptor
135	ENSG00000128271	ADORA2A	adenosine A2a receptor
136	ENSG00000170425	ADORA2B	adenosine A2b receptor
140	ENSG00000282608	ADORA3	adenosine A3 receptor
83440	ENSG00000159322	ADPGK	ADP dependent glucokinase
141	ENSG00000144843	ADPRH	ADP-ribosylarginine hydrolase
113622	ENSG00000153531	ADPRHL1	ADP-ribosylhydrolase like 1
56985	ENSG00000170222	ADPRM	ADP-ribose/CDP-alcohol diphosphatase, manganese dependent
54936	ENSG00000116863	ADPRS	ADP-ribosylserine hydrolase
148	ENSG00000120907	ADRA1A	adrenoceptor alpha 1A
147	ENSG00000170214	ADRA1B	adrenoceptor alpha 1B
146	ENSG00000171873	ADRA1D	adrenoceptor alpha 1D
150	ENSG00000150594	ADRA2A	adrenoceptor alpha 2A
151	ENSG00000274286	ADRA2B	adrenoceptor alpha 2B
152	ENSG00000184160	ADRA2C	adrenoceptor alpha 2C
153	ENSG00000043591	ADRB1	adrenoceptor beta 1
154	ENSG00000169252	ADRB2	adrenoceptor beta 2
155	ENSG00000188778	ADRB3	adrenoceptor beta 3
11047	ENSG00000130706	ADRM1	adhesion regulating molecule 1
158	ENSG00000239900	ADSL	adenylosuccinate lyase
122622	ENSG00000185100	ADSS1	adenylosuccinate synthase 1
159	ENSG00000035687	ADSS2	adenylosuccinate synthase 2
84830	ENSG00000111863	ADTRP	androgen dependent TFPI regulating protein
165	ENSG00000106624	AEBP1	AE binding protein 1
121536	ENSG00000139154	AEBP2	AE binding protein 2
64782	ENSG00000181026	AEN	apoptosis enhancing nuclease
60312	ENSG00000196526	AFAP1	actin filament associated protein 1
134265	ENSG00000157510	AFAP1L1	actin filament associated protein 1 like 1
84632	ENSG00000169129	AFAP1L2	actin filament associated protein 1 like 2
4301	ENSG00000130396	AFDN	afadin, adherens junction formation factor
4299	ENSG00000172493	AFF1	AF4/FMR2 family member 1
2334	ENSG00000155966	AFF2	AF4/FMR2 family member 2
3899	ENSG00000144218	AFF3	AF4/FMR2 family member 3
27125	ENSG00000072364	AFF4	AF4/FMR2 family member 4
246269	ENSG00000135537	AFG1L	AFG1 like ATPase
10939	ENSG00000141385	AFG3L2	AFG3 like matrix AAA peptidase subunit 2
173	ENSG00000079557	AFM	afamin
125061	ENSG00000183077	AFMID	arylformamidase
174	ENSG00000081051	AFP	alpha fetoprotein
54812	ENSG00000119844	AFTPH	aftiphilin
175	ENSG00000038002	AGA	aspartylglucosaminidase
116987	ENSG00000157985	AGAP1	ArfGAP with GTPase domain, ankyrin repeat and PH domain 1
116986	ENSG00000135439	AGAP2	ArfGAP with GTPase domain, ankyrin repeat and PH domain 2
116988	ENSG00000133612	AGAP3	ArfGAP with GTPase domain, ankyrin repeat and PH domain 3
119016	ENSG00000188234	AGAP4	ArfGAP with GTPase domain, ankyrin repeat and PH domain 4
729092	ENSG00000172650	AGAP5	ArfGAP with GTPase domain, ankyrin repeat and PH domain 5
414189	ENSG00000204149	AGAP6	ArfGAP with GTPase domain, ankyrin repeat and PH domain 6
642517	ENSG00000204172	AGAP9	ArfGAP with GTPase domain, ankyrin repeat and PH domain 9
123624	ENSG00000273540	AGBL1	ATP/GTP binding protein like 1
79841	ENSG00000165923	AGBL2	ATP/GTP binding protein like 2
340351	ENSG00000146856	AGBL3	ATP/GTP binding protein like 3
84871	ENSG00000186094	AGBL4	ATP/GTP binding protein like 4
60509	ENSG00000084693	AGBL5	ATP/GTP binding protein like 5
177	ENSG00000204305	AGER	advanced glycosylation end-product specific receptor
3267	ENSG00000173744	AGFG1	ArfGAP with FG repeats 1
3268	ENSG00000106351	AGFG2	ArfGAP with FG repeats 2
55109	ENSG00000164252	AGGF1	angiogenic factor with G-patch and FHA domains 1
55750	ENSG00000006530	AGK	acylglycerol kinase
178	ENSG00000162688	AGL	amylo-alpha-1, 6-glucosidase, 4-alpha-glucanotransferase
79814	ENSG00000116771	AGMAT	agmatinase
392636	ENSG00000187546	AGMO	alkylglycerol monooxygenase
26523	ENSG00000092847	AGO1	argonaute RISC component 1
27161	ENSG00000123908	AGO2	argonaute RISC catalytic component 2
192669	ENSG00000126070	AGO3	argonaute RISC catalytic component 3
192670	ENSG00000134698	AGO4	argonaute RISC component 4
10554	ENSG00000204310	AGPAT1	1-acylglycerol-3-phosphate O-acyltransferase 1
10555	ENSG00000169692	AGPAT2	1-acylglycerol-3-phosphate O-acyltransferase 2
56894	ENSG00000160216	AGPAT3	1-acylglycerol-3-phosphate O-acyltransferase 3
56895	ENSG00000026652	AGPAT4	1-acylglycerol-3-phosphate O-acyltransferase 4
55326	ENSG00000155189	AGPAT5	1-acylglycerol-3-phosphate O-acyltransferase 5
8540	ENSG00000018510	AGPS	alkylglycerone phosphate synthase
10551	ENSG00000106541	AGR2	anterior gradient 2, protein disulphide isomerase family member
155465	ENSG00000173467	AGR3	anterior gradient 3, protein disulphide isomerase family member
375790	ENSG00000188157	AGRN	agrin
181	ENSG00000159723	AGRP	agouti related neuropeptide
183	ENSG00000135744	AGT	angiotensinogen
23287	ENSG00000135049	AGTPBP1	ATP/GTP binding protein 1
185	ENSG00000144891	AGTR1	angiotensin II receptor type 1
186	ENSG00000180772	AGTR2	angiotensin II receptor type 2
57085	ENSG00000177674	AGTRAP	angiotensin II receptor associated protein
189	ENSG00000172482	AGXT	alanine--glyoxylate and serine--pyruvate aminotransferase
64902	ENSG00000113492	AGXT2	alanine--glyoxylate aminotransferase 2
25909	ENSG00000153207	AHCTF1	AT-hook containing transcription factor 1
191	ENSG00000101444	AHCY	adenosylhomocysteinase
10768	ENSG00000168710	AHCYL1	adenosylhomocysteinase like 1
23382	ENSG00000158467	AHCYL2	adenosylhomocysteinase like 2
27245	ENSG00000126705	AHDC1	AT-hook DNA binding motif containing 1
54806	ENSG00000135541	AHI1	Abelson helper integration site 1
79026	ENSG00000124942	AHNAK	AHNAK nucleoprotein
113146	ENSG00000185567	AHNAK2	AHNAK nucleoprotein 2
196	ENSG00000106546	AHR	aryl hydrocarbon receptor
57491	ENSG00000063438	AHRR	aryl-hydrocarbon receptor repressor
10598	ENSG00000100591	AHSA1	activator of HSP90 ATPase activity 1
197	ENSG00000145192	AHSG	alpha 2-HS glycoprotein
51327	ENSG00000169877	AHSP	alpha hemoglobin stabilizing protein
57379	ENSG00000111732	AICDA	activation induced cytidine deaminase
64853	ENSG00000186063	AIDA	axin interactor, dorsalization associated
199	ENSG00000204472	AIF1	allograft inflammatory factor 1
83543	ENSG00000126878	AIF1L	allograft inflammatory factor 1 like
9131	ENSG00000156709	AIFM1	apoptosis inducing factor mitochondria associated 1
84883	ENSG00000042286	AIFM2	apoptosis inducing factor mitochondria associated 2
150209	ENSG00000183773	AIFM3	apoptosis inducing factor mitochondria associated 3
51390	ENSG00000146416	AIG1	androgen induced 1
9447	ENSG00000163568	AIM2	absent in melanoma 2
9255	ENSG00000164022	AIMP1	aminoacyl tRNA synthetase complex interacting multifunctional protein 1
7965	ENSG00000106305	AIMP2	aminoacyl tRNA synthetase complex interacting multifunctional protein 2
9049	ENSG00000110711	AIP	aryl hydrocarbon receptor interacting protein
23746	ENSG00000129221	AIPL1	aryl hydrocarbon receptor interacting protein like 1
326	ENSG00000160224	AIRE	autoimmune regulator
55966	ENSG00000196581	AJAP1	adherens junctions associated protein 1
389813	ENSG00000232434	AJM1	apical junction component 1 homolog
84962	ENSG00000129474	AJUBA	ajuba LIM protein
203	ENSG00000106992	AK1	adenylate kinase 1
204	ENSG00000004455	AK2	adenylate kinase 2
50808	ENSG00000147853	AK3	adenylate kinase 3
205	ENSG00000162433	AK4	adenylate kinase 4
26289	ENSG00000154027	AK5	adenylate kinase 5
102157402	ENSG00000085231	AK6	adenylate kinase 6
122481	ENSG00000140057	AK7	adenylate kinase 7
158067	ENSG00000165695	AK8	adenylate kinase 8
221264	ENSG00000155085	AK9	adenylate kinase 9
642597	ENSG00000231824	AKAIN1	A-kinase anchor inhibitor 1
8165	ENSG00000121057	AKAP1	A-kinase anchoring protein 1
10566	ENSG00000111254	AKAP3	A-kinase anchoring protein 3
8852	ENSG00000147081	AKAP4	A-kinase anchoring protein 4
9495	ENSG00000179841	AKAP5	A-kinase anchoring protein 5
9472	ENSG00000151320	AKAP6	A-kinase anchoring protein 6
9465	ENSG00000118507	AKAP7	A-kinase anchoring protein 7
10270	ENSG00000105127	AKAP8	A-kinase anchoring protein 8
26993	ENSG00000011243	AKAP8L	A-kinase anchoring protein 8 like
10142	ENSG00000127914	AKAP9	A-kinase anchoring protein 9
11216	ENSG00000108599	AKAP10	A-kinase anchoring protein 10
11215	ENSG00000023516	AKAP11	A-kinase anchoring protein 11
9590	ENSG00000131016	AKAP12	A-kinase anchoring protein 12
11214	ENSG00000170776	AKAP13	A-kinase anchoring protein 13
158798	ENSG00000186471	AKAP14	A-kinase anchoring protein 14
8227	ENSG00000197976	AKAP17A	A-kinase anchoring protein 17A
56672	ENSG00000166452	AKIP1	A-kinase interacting protein 1
79647	ENSG00000174574	AKIRIN1	akirin 1
55122	ENSG00000135334	AKIRIN2	akirin 2
80709	ENSG00000106948	AKNA	AT-hook transcription factor
254268	ENSG00000162641	AKNAD1	AKNA domain containing 1
10327	ENSG00000117448	AKR1A1	aldo-keto reductase family 1 member A1
231	ENSG00000085662	AKR1B1	aldo-keto reductase family 1 member B
57016	ENSG00000198074	AKR1B10	aldo-keto reductase family 1 member B10
441282	ENSG00000227471	AKR1B15	aldo-keto reductase family 1 member B15
1645	ENSG00000187134	AKR1C1	aldo-keto reductase family 1 member C1
1646	ENSG00000151632	AKR1C2	aldo-keto reductase family 1 member C2
8644	ENSG00000196139	AKR1C3	aldo-keto reductase family 1 member C3
1109	ENSG00000198610	AKR1C4	aldo-keto reductase family 1 member C4
6718	ENSG00000122787	AKR1D1	aldo-keto reductase family 1 member D1
83592	ENSG00000165568	AKR1E2	aldo-keto reductase family 1 member E2
8574	ENSG00000053371	AKR7A2	aldo-keto reductase family 7 member A2
22977	ENSG00000162482	AKR7A3	aldo-keto reductase family 7 member A3
246181	ENSG00000211454	AKR7L	aldo-keto reductase family 7 like (gene/pseudogene)
207	ENSG00000142208	AKT1	AKT serine/threonine kinase 1
84335	ENSG00000204673	AKT1S1	AKT1 substrate 1
208	ENSG00000105221	AKT2	AKT serine/threonine kinase 2
10000	ENSG00000117020	AKT3	AKT serine/threonine kinase 3
64400	ENSG00000166971	AKTIP	AKT interacting protein
210	ENSG00000148218	ALAD	aminolevulinate dehydratase
211	ENSG00000023330	ALAS1	5'-aminolevulinate synthase 1
212	ENSG00000158578	ALAS2	5'-aminolevulinate synthase 2
213	ENSG00000163631	ALB	albumin
214	ENSG00000170017	ALCAM	activated leukocyte cell adhesion molecule
216	ENSG00000165092	ALDH1A1	aldehyde dehydrogenase 1 family member A1
8854	ENSG00000128918	ALDH1A2	aldehyde dehydrogenase 1 family member A2
220	ENSG00000184254	ALDH1A3	aldehyde dehydrogenase 1 family member A3
219	ENSG00000137124	ALDH1B1	aldehyde dehydrogenase 1 family member B1
10840	ENSG00000144908	ALDH1L1	aldehyde dehydrogenase 1 family member L1
160428	ENSG00000136010	ALDH1L2	aldehyde dehydrogenase 1 family member L2
217	ENSG00000111275	ALDH2	aldehyde dehydrogenase 2 family member
218	ENSG00000108602	ALDH3A1	aldehyde dehydrogenase 3 family member A1
224	ENSG00000072210	ALDH3A2	aldehyde dehydrogenase 3 family member A2
221	ENSG00000006534	ALDH3B1	aldehyde dehydrogenase 3 family member B1
222	ENSG00000132746	ALDH3B2	aldehyde dehydrogenase 3 family member B2
8659	ENSG00000159423	ALDH4A1	aldehyde dehydrogenase 4 family member A1
7915	ENSG00000112294	ALDH5A1	aldehyde dehydrogenase 5 family member A1
4329	ENSG00000119711	ALDH6A1	aldehyde dehydrogenase 6 family member A1
501	ENSG00000164904	ALDH7A1	aldehyde dehydrogenase 7 family member A1
64577	ENSG00000118514	ALDH8A1	aldehyde dehydrogenase 8 family member A1
223	ENSG00000143149	ALDH9A1	aldehyde dehydrogenase 9 family member A1
126133	ENSG00000161618	ALDH16A1	aldehyde dehydrogenase 16 family member A1
5832	ENSG00000059573	ALDH18A1	aldehyde dehydrogenase 18 family member A1
226	ENSG00000149925	ALDOA	aldolase, fructose-bisphosphate A
229	ENSG00000136872	ALDOB	aldolase, fructose-bisphosphate B
230	ENSG00000109107	ALDOC	aldolase, fructose-bisphosphate C
56052	ENSG00000033011	ALG1	ALG1 chitobiosyldiphosphodolichol beta-mannosyltransferase
200810	ENSG00000189366	ALG1L	ALG1 chitobiosyldiphosphodolichol beta-mannosyltransferase like
644974	ENSG00000251287	ALG1L2	ALG1 chitobiosyldiphosphodolichol beta-mannosyltransferase like 2
85365	ENSG00000119523	ALG2	ALG2 alpha-1,3/1,6-mannosyltransferase
10195	ENSG00000214160	ALG3	ALG3 alpha-1,3- mannosyltransferase
29880	ENSG00000120697	ALG5	ALG5 dolichyl-phosphate beta-glucosyltransferase
29929	ENSG00000088035	ALG6	ALG6 alpha-1,3-glucosyltransferase
79053	ENSG00000159063	ALG8	ALG8 alpha-1,3-glucosyltransferase
79796	ENSG00000086848	ALG9	ALG9 alpha-1,2-mannosyltransferase
84920	ENSG00000139133	ALG10	ALG10 alpha-1,2-glucosyltransferase
144245	ENSG00000175548	ALG10B	ALG10 alpha-1,2-glucosyltransferase B
440138	ENSG00000253710	ALG11	ALG11 alpha-1,2-mannosyltransferase
79087	ENSG00000182858	ALG12	ALG12 alpha-1,6-mannosyltransferase
79868	ENSG00000101901	ALG13	ALG13 UDP-N-acetylglucosaminyltransferase subunit
199857	ENSG00000172339	ALG14	ALG14 UDP-N-acetylglucosaminyltransferase subunit
238	ENSG00000171094	ALK	ALK receptor tyrosine kinase
389658	ENSG00000196711	ALKAL1	ALK and LTK ligand 1
285016	ENSG00000189292	ALKAL2	ALK and LTK ligand 2
8846	ENSG00000100601	ALKBH1	alkB homolog 1, histone H2A dioxygenase
121642	ENSG00000189046	ALKBH2	alkB homolog 2, alpha-ketoglutarate dependent dioxygenase
221120	ENSG00000166199	ALKBH3	alkB homolog 3, alpha-ketoglutarate dependent dioxygenase
54784	ENSG00000160993	ALKBH4	alkB homolog 4, lysine demethylase
54890	ENSG00000091542	ALKBH5	alkB homolog 5, RNA demethylase
84964	ENSG00000239382	ALKBH6	alkB homolog 6
84266	ENSG00000125652	ALKBH7	alkB homolog 7
91801	ENSG00000137760	ALKBH8	alkB homolog 8, tRNA methyltransferase
55821	ENSG00000151360	ALLC	allantoicase
7840	ENSG00000116127	ALMS1	ALMS1 centrosome and basal body associated protein
240	ENSG00000012779	ALOX5	arachidonate 5-lipoxygenase
241	ENSG00000132965	ALOX5AP	arachidonate 5-lipoxygenase activating protein
239	ENSG00000108839	ALOX12	arachidonate 12-lipoxygenase, 12S type
242	ENSG00000179477	ALOX12B	arachidonate 12-lipoxygenase, 12R type
246	ENSG00000161905	ALOX15	arachidonate 15-lipoxygenase
247	ENSG00000179593	ALOX15B	arachidonate 15-lipoxygenase type B
59344	ENSG00000179148	ALOXE3	arachidonate lipoxygenase 3
251	ENSG00000163286	ALPG	alkaline phosphatase, germ cell
248	ENSG00000163295	ALPI	alkaline phosphatase, intestinal
80216	ENSG00000073331	ALPK1	alpha kinase 1
115701	ENSG00000198796	ALPK2	alpha kinase 2
57538	ENSG00000136383	ALPK3	alpha kinase 3
249	ENSG00000162551	ALPL	alkaline phosphatase, biomineralization associated
250	ENSG00000163283	ALPP	alkaline phosphatase, placental
57679	ENSG00000003393	ALS2	alsin Rho guanine nucleotide exchange factor ALS2
259173	ENSG00000178038	ALS2CL	ALS2 C-terminal like
8092	ENSG00000180318	ALX1	ALX homeobox 1
257	ENSG00000156150	ALX3	ALX homeobox 3
60529	ENSG00000052850	ALX4	ALX homeobox 4
10189	ENSG00000183684	ALYREF	Aly/REF export factor
23600	ENSG00000242110	AMACR	alpha-methylacyl-CoA racemase
258	ENSG00000178522	AMBN	ameloblastin
259	ENSG00000106927	AMBP	alpha-1-microglobulin/bikunin precursor
55626	ENSG00000110497	AMBRA1	autophagy and beclin 1 regulator 1
262	ENSG00000123505	AMD1	adenosylmethionine decarboxylase 1
144193	ENSG00000139344	AMDHD1	amidohydrolase domain containing 1
51005	ENSG00000162066	AMDHD2	amidohydrolase domain containing 2
265	ENSG00000125363	AMELX	amelogenin X-linked
266	ENSG00000099721	AMELY	amelogenin Y-linked
139285	ENSG00000184675	AMER1	APC membrane recruitment protein 1
219287	ENSG00000165566	AMER2	APC membrane recruitment protein 2
205147	ENSG00000178171	AMER3	APC membrane recruitment protein 3
267	ENSG00000159461	AMFR	autocrine motility factor receptor
268	ENSG00000104899	AMH	anti-Mullerian hormone
269	ENSG00000135409	AMHR2	anti-Mullerian hormone receptor type 2
57463	ENSG00000181754	AMIGO1	adhesion molecule with Ig like domain 1
347902	ENSG00000139211	AMIGO2	adhesion molecule with Ig like domain 2
386724	ENSG00000176020	AMIGO3	adhesion molecule with Ig like domain 3
9949	ENSG00000101935	AMMECR1	AMMECR nuclear protein 1
83607	ENSG00000144233	AMMECR1L	AMMECR1 like
81693	ENSG00000166126	AMN	amnion associated transmembrane protein
196394	ENSG00000151743	AMN1	antagonist of mitotic exit network 1 homolog
154796	ENSG00000126016	AMOT	angiomotin
154810	ENSG00000166025	AMOTL1	angiomotin like 1
51421	ENSG00000114019	AMOTL2	angiomotin like 2
270	ENSG00000116748	AMPD1	adenosine monophosphate deaminase 1
271	ENSG00000116337	AMPD2	adenosine monophosphate deaminase 2
272	ENSG00000133805	AMPD3	adenosine monophosphate deaminase 3
273	ENSG00000078053	AMPH	amphiphysin
275	ENSG00000145020	AMT	aminomethyltransferase
401138	ENSG00000187689	AMTN	amelotin
276	ENSG00000237763	AMY1A	amylase alpha 1A
277	ENSG00000174876	AMY1B	amylase alpha 1B
278	ENSG00000187733	AMY1C	amylase alpha 1C
279	ENSG00000243480	AMY2A	amylase alpha 2A
280	ENSG00000240038	AMY2B	amylase alpha 2B
155185	ENSG00000174945	AMZ1	archaelysin family metallopeptidase 1
51321	ENSG00000196704	AMZ2	archaelysin family metallopeptidase 2
64682	ENSG00000153107	ANAPC1	anaphase promoting complex subunit 1
29882	ENSG00000176248	ANAPC2	anaphase promoting complex subunit 2
29945	ENSG00000053900	ANAPC4	anaphase promoting complex subunit 4
51433	ENSG00000089053	ANAPC5	anaphase promoting complex subunit 5
51434	ENSG00000196510	ANAPC7	anaphase promoting complex subunit 7
10393	ENSG00000164162	ANAPC10	anaphase promoting complex subunit 10
51529	ENSG00000141552	ANAPC11	anaphase promoting complex subunit 11
25847	ENSG00000129055	ANAPC13	anaphase promoting complex subunit 13
25906	ENSG00000110200	ANAPC15	anaphase promoting complex subunit 15
119504	ENSG00000166295	ANAPC16	anaphase promoting complex subunit 16
283	ENSG00000214274	ANG	angiogenin
23357	ENSG00000013523	ANGEL1	angel homolog 1
90806	ENSG00000174606	ANGEL2	angel homolog 2
284	ENSG00000154188	ANGPT1	angiopoietin 1
285	ENSG00000091879	ANGPT2	angiopoietin 2
51378	ENSG00000101280	ANGPT4	angiopoietin 4
9068	ENSG00000116194	ANGPTL1	angiopoietin like 1
23452	ENSG00000136859	ANGPTL2	angiopoietin like 2
27329	ENSG00000132855	ANGPTL3	angiopoietin like 3
51129	ENSG00000167772	ANGPTL4	angiopoietin like 4
253935	ENSG00000187151	ANGPTL5	angiopoietin like 5
83854	ENSG00000130812	ANGPTL6	angiopoietin like 6
10218	ENSG00000171819	ANGPTL7	angiopoietin like 7
55908	ENSG00000130173	ANGPTL8	angiopoietin like 8
647589	ENSG00000227059	ANHX	anomalous homeobox
286	ENSG00000029534	ANK1	ankyrin 1
287	ENSG00000145362	ANK2	ankyrin 2
288	ENSG00000151150	ANK3	ankyrin 3
150709	ENSG00000151687	ANKAR	ankyrin and armadillo repeat containing
348094	ENSG00000166839	ANKDD1A	ankyrin repeat and death domain containing 1A
728780	ENSG00000189045	ANKDD1B	ankyrin repeat and death domain containing 1B
63926	ENSG00000132623	ANKEF1	ankyrin repeat and EF-hand domain containing 1
162282	ENSG00000153930	ANKFN1	ankyrin repeat and fibronectin type III domain containing 1
51479	ENSG00000185722	ANKFY1	ankyrin repeat and FYVE domain containing 1
56172	ENSG00000154122	ANKH	ANKH inorganic pyrophosphate transport regulator
54882	ENSG00000131503	ANKHD1	ankyrin repeat and KH domain containing 1
54467	ENSG00000001629	ANKIB1	ankyrin repeat and IBR domain containing 1
255239	ENSG00000170209	ANKK1	ankyrin repeat and kinase domain containing 1
126549	ENSG00000160117	ANKLE1	ankyrin repeat and LEM domain containing 1
23141	ENSG00000176915	ANKLE2	ankyrin repeat and LEM domain containing 2
51281	ENSG00000144504	ANKMY1	ankyrin repeat and MYND domain containing 1
57037	ENSG00000106524	ANKMY2	ankyrin repeat and MYND domain containing 2
57763	ENSG00000164331	ANKRA2	ankyrin repeat family A member 2
27063	ENSG00000148677	ANKRD1	ankyrin repeat domain 1
26287	ENSG00000165887	ANKRD2	ankyrin repeat domain 2
22881	ENSG00000135299	ANKRD6	ankyrin repeat domain 6
56311	ENSG00000106013	ANKRD7	ankyrin repeat domain 7
122416	ENSG00000156381	ANKRD9	ankyrin repeat domain 9
55608	ENSG00000088448	ANKRD10	ankyrin repeat domain 10
29123	ENSG00000167522	ANKRD11	ankyrin repeat domain 11
23253	ENSG00000101745	ANKRD12	ankyrin repeat domain 12
88455	ENSG00000076513	ANKRD13A	ankyrin repeat domain 13A
124930	ENSG00000198720	ANKRD13B	ankyrin repeat domain 13B
81573	ENSG00000118454	ANKRD13C	ankyrin repeat domain 13C
338692	ENSG00000172932	ANKRD13D	ankyrin repeat domain 13D
54522	ENSG00000134461	ANKRD16	ankyrin repeat domain 16
26057	ENSG00000132466	ANKRD17	ankyrin repeat domain 17
253650	ENSG00000180071	ANKRD18A	ankyrin repeat domain 18A
441459	ENSG00000230453	ANKRD18B	ankyrin repeat domain 18B
84210	ENSG00000260691	ANKRD20A1	ankyrin repeat domain 20 family member A1
118932	ENSG00000152766	ANKRD22	ankyrin repeat domain 22
200539	ENSG00000163126	ANKRD23	ankyrin repeat domain 23
170961	ENSG00000089847	ANKRD24	ankyrin repeat domain 24
22852	ENSG00000107890	ANKRD26	ankyrin repeat domain 26
84079	ENSG00000105186	ANKRD27	ankyrin repeat domain 27
23243	ENSG00000206560	ANKRD28	ankyrin repeat domain 28
147463	ENSG00000154065	ANKRD29	ankyrin repeat domain 29
91074	ENSG00000148513	ANKRD30A	ankyrin repeat domain 30A
374860	ENSG00000180777	ANKRD30B	ankyrin repeat domain 30B
554226	ENSG00000163046	ANKRD30BL	ankyrin repeat domain 30B like
256006	ENSG00000145700	ANKRD31	ankyrin repeat domain 31
341405	ENSG00000167612	ANKRD33	ankyrin repeat domain 33
651746	ENSG00000164236	ANKRD33B	ankyrin repeat domain 33B
284615	ENSG00000272031	ANKRD34A	ankyrin repeat domain 34A
340120	ENSG00000189127	ANKRD34B	ankyrin repeat domain 34B
390616	ENSG00000235711	ANKRD34C	ankyrin repeat domain 34C
148741	ENSG00000198483	ANKRD35	ankyrin repeat domain 35
375248	ENSG00000135976	ANKRD36	ankyrin repeat domain 36
57730	ENSG00000196912	ANKRD36B	ankyrin repeat domain 36B
400986	ENSG00000174501	ANKRD36C	ankyrin repeat domain 36C
353322	ENSG00000186352	ANKRD37	ankyrin repeat domain 37
51239	ENSG00000213337	ANKRD39	ankyrin repeat domain 39
91369	ENSG00000154945	ANKRD40	ankyrin repeat domain 40
55018	ENSG00000167117	ANKRD40CL	ANKRD40 C-terminal like
338699	ENSG00000137494	ANKRD42	ankyrin repeat domain 42
91526	ENSG00000065413	ANKRD44	ankyrin repeat domain 44
339416	ENSG00000183831	ANKRD45	ankyrin repeat domain 45
157567	ENSG00000186106	ANKRD46	ankyrin repeat domain 46
54851	ENSG00000168876	ANKRD49	ankyrin repeat domain 49
57182	ENSG00000151458	ANKRD50	ankyrin repeat domain 50
283373	ENSG00000139645	ANKRD52	ankyrin repeat domain 52
79998	ENSG00000144031	ANKRD53	ankyrin repeat domain 53
129138	ENSG00000100124	ANKRD54	ankyrin repeat domain 54
79722	ENSG00000164512	ANKRD55	ankyrin repeat domain 55
140731	ENSG00000124227	ANKRD60	ankyrin repeat domain 60
100310846	ENSG00000157999	ANKRD61	ankyrin repeat domain 61
342850	ENSG00000181626	ANKRD62	ankyrin repeat domain 62
100131244	ENSG00000230778	ANKRD63	ankyrin repeat domain 63
441869	ENSG00000235098	ANKRD65	ankyrin repeat domain 65
100287718	ENSG00000230062	ANKRD66	ankyrin repeat domain 66
23294	ENSG00000064999	ANKS1A	ankyrin repeat and sterile alpha motif domain containing 1A
56899	ENSG00000185046	ANKS1B	ankyrin repeat and sterile alpha motif domain containing 1B
124401	ENSG00000168096	ANKS3	ankyrin repeat and sterile alpha motif domain containing 3
257629	ENSG00000175311	ANKS4B	ankyrin repeat and sterile alpha motif domain containing 4B
203286	ENSG00000165138	ANKS6	ankyrin repeat and sterile alpha motif domain containing 6
389161	ENSG00000206199	ANKUB1	ankyrin repeat and ubiquitin domain containing 1
55139	ENSG00000163516	ANKZF1	ankyrin repeat and zinc finger peptidyl tRNA hydrolase 1
54443	ENSG00000011426	ANLN	anillin actin binding protein
55107	ENSG00000131620	ANO1	anoctamin 1
57101	ENSG00000047617	ANO2	anoctamin 2
63982	ENSG00000134343	ANO3	anoctamin 3
121601	ENSG00000151572	ANO4	anoctamin 4
203859	ENSG00000171714	ANO5	anoctamin 5
196527	ENSG00000177119	ANO6	anoctamin 6
50636	ENSG00000146205	ANO7	anoctamin 7
57719	ENSG00000074855	ANO8	anoctamin 8
338440	ENSG00000185101	ANO9	anoctamin 9
55129	ENSG00000160746	ANO10	anoctamin 10
3730	ENSG00000011201	ANOS1	anosmin 1
8125	ENSG00000140350	ANP32A	acidic nuclear phosphoprotein 32 family member A
10541	ENSG00000136938	ANP32B	acidic nuclear phosphoprotein 32 family member B
23519	ENSG00000139223	ANP32D	acidic nuclear phosphoprotein 32 family member D
81611	ENSG00000143401	ANP32E	acidic nuclear phosphoprotein 32 family member E
290	ENSG00000166825	ANPEP	alanyl aminopeptidase, membrane
65990	ENSG00000103254	ANTKMT	adenine nucleotide translocase lysine methyltransferase
84168	ENSG00000169604	ANTXR1	ANTXR cell adhesion molecule 1
118429	ENSG00000163297	ANTXR2	ANTXR cell adhesion molecule 2
195977	ENSG00000274209	ANTXRL	ANTXR like
301	ENSG00000135046	ANXA1	annexin A1
302	ENSG00000182718	ANXA2	annexin A2
389289	ENSG00000177721	ANXA2R	annexin A2 receptor
306	ENSG00000138772	ANXA3	annexin A3
307	ENSG00000196975	ANXA4	annexin A4
308	ENSG00000164111	ANXA5	annexin A5
309	ENSG00000197043	ANXA6	annexin A6
310	ENSG00000138279	ANXA7	annexin A7
653145	ENSG00000265190	ANXA8	annexin A8
728113	ENSG00000264230	ANXA8L1	annexin A8 like 1
8416	ENSG00000143412	ANXA9	annexin A9
11199	ENSG00000109511	ANXA10	annexin A10
311	ENSG00000122359	ANXA11	annexin A11
312	ENSG00000104537	ANXA13	annexin A13
313	ENSG00000136250	AOAH	acyloxyacyl hydrolase
26	ENSG00000002726	AOC1	amine oxidase copper containing 1
314	ENSG00000131480	AOC2	amine oxidase copper containing 2
8639	ENSG00000131471	AOC3	amine oxidase copper containing 3
84909	ENSG00000148120	AOPEP	aminopeptidase O (putative)
316	ENSG00000138356	AOX1	aldehyde oxidase 1
55435	ENSG00000138660	AP1AR	adaptor related protein complex 1 associated regulatory protein
162	ENSG00000100280	AP1B1	adaptor related protein complex 1 subunit beta 1
164	ENSG00000166747	AP1G1	adaptor related protein complex 1 subunit gamma 1
8906	ENSG00000213983	AP1G2	adaptor related protein complex 1 subunit gamma 2
8907	ENSG00000072958	AP1M1	adaptor related protein complex 1 subunit mu 1
10053	ENSG00000129354	AP1M2	adaptor related protein complex 1 subunit mu 2
1174	ENSG00000106367	AP1S1	adaptor related protein complex 1 subunit sigma 1
8905	ENSG00000182287	AP1S2	adaptor related protein complex 1 subunit sigma 2
130340	ENSG00000152056	AP1S3	adaptor related protein complex 1 subunit sigma 3
160	ENSG00000196961	AP2A1	adaptor related protein complex 2 subunit alpha 1
161	ENSG00000183020	AP2A2	adaptor related protein complex 2 subunit alpha 2
163	ENSG00000006125	AP2B1	adaptor related protein complex 2 subunit beta 1
1173	ENSG00000161203	AP2M1	adaptor related protein complex 2 subunit mu 1
1175	ENSG00000042753	AP2S1	adaptor related protein complex 2 subunit sigma 1
8546	ENSG00000132842	AP3B1	adaptor related protein complex 3 subunit beta 1
8120	ENSG00000103723	AP3B2	adaptor related protein complex 3 subunit beta 2
8943	ENSG00000065000	AP3D1	adaptor related protein complex 3 subunit delta 1
26985	ENSG00000185009	AP3M1	adaptor related protein complex 3 subunit mu 1
10947	ENSG00000070718	AP3M2	adaptor related protein complex 3 subunit mu 2
1176	ENSG00000177879	AP3S1	adaptor related protein complex 3 subunit sigma 1
10239	ENSG00000157823	AP3S2	adaptor related protein complex 3 subunit sigma 2
10717	ENSG00000134262	AP4B1	adaptor related protein complex 4 subunit beta 1
23431	ENSG00000081014	AP4E1	adaptor related protein complex 4 subunit epsilon 1
9179	ENSG00000221838	AP4M1	adaptor related protein complex 4 subunit mu 1
11154	ENSG00000100478	AP4S1	adaptor related protein complex 4 subunit sigma 1
91056	ENSG00000254470	AP5B1	adaptor related protein complex 5 subunit beta 1
55745	ENSG00000053770	AP5M1	adaptor related protein complex 5 subunit mu 1
55317	ENSG00000125843	AP5S1	adaptor related protein complex 5 subunit sigma 1
9907	ENSG00000242802	AP5Z1	adaptor related protein complex 5 subunit zeta 1
317	ENSG00000120868	APAF1	apoptotic peptidase activating factor 1
320	ENSG00000107282	APBA1	amyloid beta precursor protein binding family A member 1
321	ENSG00000034053	APBA2	amyloid beta precursor protein binding family A member 2
9546	ENSG00000011132	APBA3	amyloid beta precursor protein binding family A member 3
322	ENSG00000166313	APBB1	amyloid beta precursor protein binding family B member 1
54518	ENSG00000077420	APBB1IP	amyloid beta precursor protein binding family B member 1 interacting protein
323	ENSG00000163697	APBB2	amyloid beta precursor protein binding family B member 2
10307	ENSG00000113108	APBB3	amyloid beta precursor protein binding family B member 3
324	ENSG00000134982	APC	APC regulator of WNT signaling pathway
10297	ENSG00000115266	APC2	APC regulator of WNT signaling pathway 2
147495	ENSG00000154856	APCDD1	APC down-regulated 1
164284	ENSG00000198768	APCDD1L	APC down-regulated 1 like
325	ENSG00000132703	APCS	amyloid P component, serum
327	ENSG00000164062	APEH	acylaminoacyl-peptide hydrolase
100506013	ENSG00000248329	APELA	apelin receptor early endogenous ligand
328	ENSG00000100823	APEX1	apurinic/apyrimidinic endodeoxyribonuclease 1
27301	ENSG00000169188	APEX2	apurinic/apyrimidinic endodeoxyribonuclease 2
51107	ENSG00000117362	APH1A	aph-1 homolog A, gamma-secretase subunit
83464	ENSG00000138613	APH1B	aph-1 homolog B, gamma-secretase subunit
8539	ENSG00000166181	API5	apoptosis inhibitor 5
51074	ENSG00000149089	APIP	APAF1 interacting protein
200558	ENSG00000169621	APLF	aprataxin and PNKP like factor
8862	ENSG00000171388	APLN	apelin
187	ENSG00000134817	APLNR	apelin receptor
333	ENSG00000105290	APLP1	amyloid beta precursor like protein 1
334	ENSG00000084234	APLP2	amyloid beta precursor like protein 2
57136	ENSG00000101474	APMAP	adipocyte plasma membrane associated protein
335	ENSG00000118137	APOA1	apolipoprotein A1
336	ENSG00000158874	APOA2	apolipoprotein A2
337	ENSG00000110244	APOA4	apolipoprotein A4
116519	ENSG00000110243	APOA5	apolipoprotein A5
338	ENSG00000084674	APOB	apolipoprotein B
339	ENSG00000111701	APOBEC1	apolipoprotein B mRNA editing enzyme catalytic subunit 1
10930	ENSG00000124701	APOBEC2	apolipoprotein B mRNA editing enzyme catalytic subunit 2
200315	ENSG00000128383	APOBEC3A	apolipoprotein B mRNA editing enzyme catalytic subunit 3A
9582	ENSG00000179750	APOBEC3B	apolipoprotein B mRNA editing enzyme catalytic subunit 3B
27350	ENSG00000244509	APOBEC3C	apolipoprotein B mRNA editing enzyme catalytic subunit 3C
140564	ENSG00000243811	APOBEC3D	apolipoprotein B mRNA editing enzyme catalytic subunit 3D
200316	ENSG00000128394	APOBEC3F	apolipoprotein B mRNA editing enzyme catalytic subunit 3F
60489	ENSG00000239713	APOBEC3G	apolipoprotein B mRNA editing enzyme catalytic subunit 3G
164668	ENSG00000100298	APOBEC3H	apolipoprotein B mRNA editing enzyme catalytic subunit 3H
403314	ENSG00000173627	APOBEC4	apolipoprotein B mRNA editing enzyme catalytic polypeptide like 4
55911	ENSG00000184730	APOBR	apolipoprotein B receptor
341	ENSG00000130208	APOC1	apolipoprotein C1
344	ENSG00000234906	APOC2	apolipoprotein C2
345	ENSG00000110245	APOC3	apolipoprotein C3
346	ENSG00000267467	APOC4	apolipoprotein C4
347	ENSG00000189058	APOD	apolipoprotein D
348	ENSG00000130203	APOE	apolipoprotein E
319	ENSG00000175336	APOF	apolipoprotein F
350	ENSG00000091583	APOH	apolipoprotein H
8542	ENSG00000100342	APOL1	apolipoprotein L1
23780	ENSG00000128335	APOL2	apolipoprotein L2
80833	ENSG00000128284	APOL3	apolipoprotein L3
80832	ENSG00000100336	APOL4	apolipoprotein L4
80831	ENSG00000128313	APOL5	apolipoprotein L5
80830	ENSG00000221963	APOL6	apolipoprotein L6
81575	ENSG00000178878	APOLD1	apolipoprotein L domain containing 1
55937	ENSG00000204444	APOM	apolipoprotein M
79135	ENSG00000184831	APOO	apolipoprotein O
139322	ENSG00000155008	APOOL	apolipoprotein O like
351	ENSG00000142192	APP	amyloid beta precursor protein
10513	ENSG00000062725	APPBP2	amyloid beta precursor protein binding protein 2
26060	ENSG00000157500	APPL1	adaptor protein, phosphotyrosine interacting with PH domain and leucine zipper 1
55198	ENSG00000136044	APPL2	adaptor protein, phosphotyrosine interacting with PH domain and leucine zipper 2
353	ENSG00000198931	APRT	adenine phosphoribosyltransferase
54840	ENSG00000137074	APTX	aprataxin
358	ENSG00000240583	AQP1	aquaporin 1 (Colton blood group)
359	ENSG00000167580	AQP2	aquaporin 2
360	ENSG00000165272	AQP3	aquaporin 3 (Gill blood group)
361	ENSG00000171885	AQP4	aquaporin 4
362	ENSG00000161798	AQP5	aquaporin 5
363	ENSG00000086159	AQP6	aquaporin 6
364	ENSG00000165269	AQP7	aquaporin 7
343	ENSG00000103375	AQP8	aquaporin 8
366	ENSG00000103569	AQP9	aquaporin 9
89872	ENSG00000143595	AQP10	aquaporin 10
282679	ENSG00000178301	AQP11	aquaporin 11
375318	ENSG00000184945	AQP12A	aquaporin 12A
653437	ENSG00000185176	AQP12B	aquaporin 12B
9716	ENSG00000021776	AQR	aquarius intron-binding spliceosomal factor
367	ENSG00000169083	AR	androgen receptor
369	ENSG00000078061	ARAF	A-Raf proto-oncogene, serine/threonine kinase
116985	ENSG00000186635	ARAP1	ArfGAP with RhoGAP domain, ankyrin repeat and PH domain 1
116984	ENSG00000047365	ARAP2	ArfGAP with RhoGAP domain, ankyrin repeat and PH domain 2
64411	ENSG00000120318	ARAP3	ArfGAP with RhoGAP domain, ankyrin repeat and PH domain 3
23237	ENSG00000198576	ARC	activity regulated cytoskeleton associated protein
372	ENSG00000095139	ARCN1	archain 1
374	ENSG00000109321	AREG	amphiregulin
9870	ENSG00000119682	AREL1	apoptosis resistant E3 ubiquitin protein ligase 1
375	ENSG00000143761	ARF1	ADP ribosylation factor 1
377	ENSG00000134287	ARF3	ADP ribosylation factor 3
378	ENSG00000168374	ARF4	ADP ribosylation factor 4
381	ENSG00000004059	ARF5	ADP ribosylation factor 5
382	ENSG00000165527	ARF6	ADP ribosylation factor 6
55738	ENSG00000101199	ARFGAP1	ADP ribosylation factor GTPase activating protein 1
84364	ENSG00000149182	ARFGAP2	ADP ribosylation factor GTPase activating protein 2
26286	ENSG00000242247	ARFGAP3	ADP ribosylation factor GTPase activating protein 3
10565	ENSG00000066777	ARFGEF1	ADP ribosylation factor guanine nucleotide exchange factor 1
10564	ENSG00000124198	ARFGEF2	ADP ribosylation factor guanine nucleotide exchange factor 2
57221	ENSG00000112379	ARFGEF3	ARFGEF family member 3
27236	ENSG00000164144	ARFIP1	ADP ribosylation factor interacting protein 1
23647	ENSG00000132254	ARFIP2	ADP ribosylation factor interacting protein 2
10139	ENSG00000101246	ARFRP1	ADP ribosylation factor related protein 1
383	ENSG00000118520	ARG1	arginase 1
384	ENSG00000081181	ARG2	arginase 2
503582	ENSG00000186103	ARGFX	arginine-fifty homeobox
55082	ENSG00000134884	ARGLU1	arginine and glutamate rich 1
392	ENSG00000175220	ARHGAP1	Rho GTPase activating protein 1
393	ENSG00000089820	ARHGAP4	Rho GTPase activating protein 4
394	ENSG00000100852	ARHGAP5	Rho GTPase activating protein 5
395	ENSG00000047648	ARHGAP6	Rho GTPase activating protein 6
23779	ENSG00000241484	ARHGAP8	Rho GTPase activating protein 8
64333	ENSG00000123329	ARHGAP9	Rho GTPase activating protein 9
79658	ENSG00000071205	ARHGAP10	Rho GTPase activating protein 10
9824	ENSG00000198826	ARHGAP11A	Rho GTPase activating protein 11A
89839	ENSG00000285077	ARHGAP11B	Rho GTPase activating protein 11B
94134	ENSG00000165322	ARHGAP12	Rho GTPase activating protein 12
55843	ENSG00000075884	ARHGAP15	Rho GTPase activating protein 15
55114	ENSG00000140750	ARHGAP17	Rho GTPase activating protein 17
93663	ENSG00000146376	ARHGAP18	Rho GTPase activating protein 18
84986	ENSG00000213390	ARHGAP19	Rho GTPase activating protein 19
57569	ENSG00000137727	ARHGAP20	Rho GTPase activating protein 20
57584	ENSG00000107863	ARHGAP21	Rho GTPase activating protein 21
58504	ENSG00000128805	ARHGAP22	Rho GTPase activating protein 22
57636	ENSG00000275832	ARHGAP23	Rho GTPase activating protein 23
83478	ENSG00000138639	ARHGAP24	Rho GTPase activating protein 24
9938	ENSG00000163219	ARHGAP25	Rho GTPase activating protein 25
23092	ENSG00000145819	ARHGAP26	Rho GTPase activating protein 26
201176	ENSG00000159314	ARHGAP27	Rho GTPase activating protein 27
79822	ENSG00000088756	ARHGAP28	Rho GTPase activating protein 28
9411	ENSG00000137962	ARHGAP29	Rho GTPase activating protein 29
257106	ENSG00000186517	ARHGAP30	Rho GTPase activating protein 30
57514	ENSG00000031081	ARHGAP31	Rho GTPase activating protein 31
9743	ENSG00000134909	ARHGAP32	Rho GTPase activating protein 32
115703	ENSG00000004777	ARHGAP33	Rho GTPase activating protein 33
2909	ENSG00000160007	ARHGAP35	Rho GTPase activating protein 35
158763	ENSG00000147256	ARHGAP36	Rho GTPase activating protein 36
80728	ENSG00000147799	ARHGAP39	Rho GTPase activating protein 39
343578	ENSG00000124143	ARHGAP40	Rho GTPase activating protein 40
143872	ENSG00000165895	ARHGAP42	Rho GTPase activating protein 42
9912	ENSG00000006740	ARHGAP44	Rho GTPase activating protein 44
23526	ENSG00000180448	ARHGAP45	Rho GTPase activating protein 45
396	ENSG00000141522	ARHGDIA	Rho GDP dissociation inhibitor alpha
397	ENSG00000111348	ARHGDIB	Rho GDP dissociation inhibitor beta
398	ENSG00000242173	ARHGDIG	Rho GDP dissociation inhibitor gamma
9138	ENSG00000076928	ARHGEF1	Rho guanine nucleotide exchange factor 1
9181	ENSG00000116584	ARHGEF2	Rho/Rac guanine nucleotide exchange factor 2
50650	ENSG00000163947	ARHGEF3	Rho guanine nucleotide exchange factor 3
50649	ENSG00000136002	ARHGEF4	Rho guanine nucleotide exchange factor 4
7984	ENSG00000050327	ARHGEF5	Rho guanine nucleotide exchange factor 5
9459	ENSG00000129675	ARHGEF6	Rac/Cdc42 guanine nucleotide exchange factor 6
8874	ENSG00000102606	ARHGEF7	Rho guanine nucleotide exchange factor 7
23229	ENSG00000131089	ARHGEF9	Cdc42 guanine nucleotide exchange factor 9
9639	ENSG00000104728	ARHGEF10	Rho guanine nucleotide exchange factor 10
55160	ENSG00000074964	ARHGEF10L	Rho guanine nucleotide exchange factor 10 like
9826	ENSG00000132694	ARHGEF11	Rho guanine nucleotide exchange factor 11
23365	ENSG00000196914	ARHGEF12	Rho guanine nucleotide exchange factor 12
22899	ENSG00000198844	ARHGEF15	Rho guanine nucleotide exchange factor 15
27237	ENSG00000130762	ARHGEF16	Rho guanine nucleotide exchange factor 16
9828	ENSG00000110237	ARHGEF17	Rho guanine nucleotide exchange factor 17
23370	ENSG00000104880	ARHGEF18	Rho/Rac guanine nucleotide exchange factor 18
128272	ENSG00000142632	ARHGEF19	Rho guanine nucleotide exchange factor 19
115557	ENSG00000240771	ARHGEF25	Rho guanine nucleotide exchange factor 25
26084	ENSG00000114790	ARHGEF26	Rho guanine nucleotide exchange factor 26
64283	ENSG00000214944	ARHGEF28	Rho guanine nucleotide exchange factor 28
100271715	ENSG00000214694	ARHGEF33	Rho guanine nucleotide exchange factor 33
445328	ENSG00000213214	ARHGEF35	Rho guanine nucleotide exchange factor 35
389337	ENSG00000183111	ARHGEF37	Rho guanine nucleotide exchange factor 37
54848	ENSG00000236699	ARHGEF38	Rho guanine nucleotide exchange factor 38
84904	ENSG00000137135	ARHGEF39	Rho guanine nucleotide exchange factor 39
55701	ENSG00000165801	ARHGEF40	Rho guanine nucleotide exchange factor 40
8289	ENSG00000117713	ARID1A	AT-rich interaction domain 1A
57492	ENSG00000049618	ARID1B	AT-rich interaction domain 1B
196528	ENSG00000189079	ARID2	AT-rich interaction domain 2
1820	ENSG00000116017	ARID3A	AT-rich interaction domain 3A
10620	ENSG00000179361	ARID3B	AT-rich interaction domain 3B
138715	ENSG00000205143	ARID3C	AT-rich interaction domain 3C
5926	ENSG00000032219	ARID4A	AT-rich interaction domain 4A
51742	ENSG00000054267	ARID4B	AT-rich interaction domain 4B
10865	ENSG00000196843	ARID5A	AT-rich interaction domain 5A
84159	ENSG00000150347	ARID5B	AT-rich interaction domain 5B
25820	ENSG00000166233	ARIH1	ariadne RBR E3 ubiquitin protein ligase 1
10425	ENSG00000177479	ARIH2	ariadne RBR E3 ubiquitin protein ligase 2
400	ENSG00000120805	ARL1	ADP ribosylation factor like GTPase 1
402	ENSG00000213465	ARL2	ADP ribosylation factor like GTPase 2
23568	ENSG00000102931	ARL2BP	ADP ribosylation factor like GTPase 2 binding protein
403	ENSG00000138175	ARL3	ADP ribosylation factor like GTPase 3
10124	ENSG00000122644	ARL4A	ADP ribosylation factor like GTPase 4A
10123	ENSG00000188042	ARL4C	ADP ribosylation factor like GTPase 4C
379	ENSG00000175906	ARL4D	ADP ribosylation factor like GTPase 4D
26225	ENSG00000162980	ARL5A	ADP ribosylation factor like GTPase 5A
221079	ENSG00000165997	ARL5B	ADP ribosylation factor like GTPase 5B
390790	ENSG00000141748	ARL5C	ADP ribosylation factor like GTPase 5C
84100	ENSG00000113966	ARL6	ADP ribosylation factor like GTPase 6
23204	ENSG00000170540	ARL6IP1	ADP ribosylation factor like GTPase 6 interacting protein 1
51329	ENSG00000182196	ARL6IP4	ADP ribosylation factor like GTPase 6 interacting protein 4
10550	ENSG00000144746	ARL6IP5	ADP ribosylation factor like GTPase 6 interacting protein 5
151188	ENSG00000177917	ARL6IP6	ADP ribosylation factor like GTPase 6 interacting protein 6
127829	ENSG00000143862	ARL8A	ADP ribosylation factor like GTPase 8A
55207	ENSG00000134108	ARL8B	ADP ribosylation factor like GTPase 8B
132946	ENSG00000196503	ARL9	ADP ribosylation factor like GTPase 9
285598	ENSG00000175414	ARL10	ADP ribosylation factor like GTPase 10
115761	ENSG00000152213	ARL11	ADP ribosylation factor like GTPase 11
392509	ENSG00000174225	ARL13A	ADP ribosylation factor like GTPase 13A
200894	ENSG00000169379	ARL13B	ADP ribosylation factor like GTPase 13B
80117	ENSG00000179674	ARL14	ADP ribosylation factor like GTPase 14
120534	ENSG00000152219	ARL14EP	ADP ribosylation factor like GTPase 14 effector protein
644100	ENSG00000268223	ARL14EPL	ADP ribosylation factor like GTPase 14 effector protein like
54622	ENSG00000185305	ARL15	ADP ribosylation factor like GTPase 15
339231	ENSG00000214087	ARL16	ADP ribosylation factor like GTPase 16
51326	ENSG00000185829	ARL17A	ADP ribosylation factor like GTPase 17A
100506084	ENSG00000228696	ARL17B	ADP ribosylation factor like GTPase 17B
55156	ENSG00000104442	ARMC1	armadillo repeat containing 1
84071	ENSG00000118690	ARMC2	armadillo repeat containing 2
219681	ENSG00000165309	ARMC3	armadillo repeat containing 3
55130	ENSG00000169126	ARMC4	armadillo repeat containing 4
79798	ENSG00000140691	ARMC5	armadillo repeat containing 5
93436	ENSG00000105676	ARMC6	armadillo repeat containing 6
79637	ENSG00000125449	ARMC7	armadillo repeat containing 7
25852	ENSG00000114098	ARMC8	armadillo repeat containing 8
80210	ENSG00000135931	ARMC9	armadillo repeat containing 9
83787	ENSG00000170632	ARMC10	armadillo repeat containing 10
221481	ENSG00000157343	ARMC12	armadillo repeat containing 12
51309	ENSG00000126947	ARMCX1	armadillo repeat containing X-linked 1
9823	ENSG00000184867	ARMCX2	armadillo repeat containing X-linked 2
51566	ENSG00000102401	ARMCX3	armadillo repeat containing X-linked 3
100131755	ENSG00000196440	ARMCX4	armadillo repeat containing X-linked 4
64860	ENSG00000125962	ARMCX5	armadillo repeat containing X-linked 5
54470	ENSG00000198960	ARMCX6	armadillo repeat containing X-linked 6
339541	ENSG00000198520	ARMH1	armadillo like helical domain containing 1
101928603	ENSG00000260286	ARMH2	armadillo like helical domain containing 2
79591	ENSG00000120029	ARMH3	armadillo like helical domain containing 3
145407	ENSG00000139971	ARMH4	armadillo like helical domain containing 4
387715	ENSG00000254636	ARMS2	age-related maculopathy susceptibility 2
79624	ENSG00000146476	ARMT1	acidic residue methyltransferase 1
405	ENSG00000143437	ARNT	aryl hydrocarbon receptor nuclear translocator
9915	ENSG00000172379	ARNT2	aryl hydrocarbon receptor nuclear translocator 2
406	ENSG00000133794	ARNTL	aryl hydrocarbon receptor nuclear translocator like
56938	ENSG00000029153	ARNTL2	aryl hydrocarbon receptor nuclear translocator like 2
10552	ENSG00000241685	ARPC1A	actin related protein 2/3 complex subunit 1A
10095	ENSG00000130429	ARPC1B	actin related protein 2/3 complex subunit 1B
10109	ENSG00000163466	ARPC2	actin related protein 2/3 complex subunit 2
10094	ENSG00000111229	ARPC3	actin related protein 2/3 complex subunit 3
10093	ENSG00000241553	ARPC4	actin related protein 2/3 complex subunit 4
10092	ENSG00000162704	ARPC5	actin related protein 2/3 complex subunit 5
81873	ENSG00000136950	ARPC5L	actin related protein 2/3 complex subunit 5 like
348110	ENSG00000242498	ARPIN	actin related protein 2/3 complex inhibitor
10776	ENSG00000128989	ARPP19	cAMP regulated phosphoprotein 19
10777	ENSG00000172995	ARPP21	cAMP regulated phosphoprotein 21
407	ENSG00000120500	ARR3	arrestin 3
408	ENSG00000137486	ARRB1	arrestin beta 1
409	ENSG00000141480	ARRB2	arrestin beta 2
92714	ENSG00000197070	ARRDC1	arrestin domain containing 1
27106	ENSG00000105643	ARRDC2	arrestin domain containing 2
57561	ENSG00000113369	ARRDC3	arrestin domain containing 3
91947	ENSG00000140450	ARRDC4	arrestin domain containing 4
645432	ENSG00000205784	ARRDC5	arrestin domain containing 5
410	ENSG00000100299	ARSA	arylsulfatase A
411	ENSG00000113273	ARSB	arylsulfatase B
414	ENSG00000006756	ARSD	arylsulfatase D
416	ENSG00000062096	ARSF	arylsulfatase F
22901	ENSG00000141337	ARSG	arylsulfatase G
347527	ENSG00000205667	ARSH	arylsulfatase family member H
340075	ENSG00000183876	ARSI	arylsulfatase family member I
79642	ENSG00000180801	ARSJ	arylsulfatase family member J
153642	ENSG00000164291	ARSK	arylsulfatase family member K
415	ENSG00000157399	ARSL	arylsulfatase L
417	ENSG00000129744	ART1	ADP-ribosyltransferase 1
419	ENSG00000156219	ART3	ADP-ribosyltransferase 3 (inactive)
420	ENSG00000111339	ART4	ADP-ribosyltransferase 4 (inactive) (Dombrock blood group)
116969	ENSG00000167311	ART5	ADP-ribosyltransferase 5
9048	ENSG00000117407	ARTN	artemin
64801	ENSG00000173409	ARV1	ARV1 homolog, fatty acid homeostasis modulator
421	ENSG00000099889	ARVCF	ARVCF delta catenin family member
170302	ENSG00000004848	ARX	aristaless related homeobox
57412	ENSG00000214435	AS3MT	arsenite methyltransferase
427	ENSG00000104763	ASAH1	N-acylsphingosine amidohydrolase 1
56624	ENSG00000188611	ASAH2	N-acylsphingosine amidohydrolase 2
653308	ENSG00000204147	ASAH2B	N-acylsphingosine amidohydrolase 2B
50807	ENSG00000153317	ASAP1	ArfGAP with SH3 domain, ankyrin repeat and PH domain 1
8853	ENSG00000151693	ASAP2	ArfGAP with SH3 domain, ankyrin repeat and PH domain 2
55616	ENSG00000088280	ASAP3	ArfGAP with SH3 domain, ankyrin repeat and PH domain 3
51665	ENSG00000065802	ASB1	ankyrin repeat and SOCS box containing 1
51676	ENSG00000100628	ASB2	ankyrin repeat and SOCS box containing 2
51130	ENSG00000115239	ASB3	ankyrin repeat and SOCS box containing 3
51666	ENSG00000005981	ASB4	ankyrin repeat and SOCS box containing 4
140458	ENSG00000164122	ASB5	ankyrin repeat and SOCS box containing 5
140459	ENSG00000148331	ASB6	ankyrin repeat and SOCS box containing 6
140460	ENSG00000183475	ASB7	ankyrin repeat and SOCS box containing 7
140461	ENSG00000177981	ASB8	ankyrin repeat and SOCS box containing 8
140462	ENSG00000102048	ASB9	ankyrin repeat and SOCS box containing 9
136371	ENSG00000146926	ASB10	ankyrin repeat and SOCS box containing 10
140456	ENSG00000165192	ASB11	ankyrin repeat and SOCS box containing 11
142689	ENSG00000198881	ASB12	ankyrin repeat and SOCS box containing 12
79754	ENSG00000196372	ASB13	ankyrin repeat and SOCS box containing 13
142686	ENSG00000239388	ASB14	ankyrin repeat and SOCS box containing 14
142685	ENSG00000146809	ASB15	ankyrin repeat and SOCS box containing 15
92591	ENSG00000161664	ASB16	ankyrin repeat and SOCS box containing 16
127247	ENSG00000154007	ASB17	ankyrin repeat and SOCS box containing 17
401036	ENSG00000182177	ASB18	ankyrin repeat and SOCS box containing 18
51008	ENSG00000138303	ASCC1	activating signal cointegrator 1 complex subunit 1
84164	ENSG00000100325	ASCC2	activating signal cointegrator 1 complex subunit 2
10973	ENSG00000112249	ASCC3	activating signal cointegrator 1 complex subunit 3
429	ENSG00000139352	ASCL1	achaete-scute family bHLH transcription factor 1
430	ENSG00000183734	ASCL2	achaete-scute family bHLH transcription factor 2
56676	ENSG00000176009	ASCL3	achaete-scute family bHLH transcription factor 3
121549	ENSG00000187855	ASCL4	achaete-scute family bHLH transcription factor 4
647219	ENSG00000232237	ASCL5	achaete-scute family bHLH transcription factor 5
110599588	ENSG00000286053	ASDURF	ASNSD1 upstream reading frame
25842	ENSG00000111875	ASF1A	anti-silencing function 1A histone chaperone
55723	ENSG00000105011	ASF1B	anti-silencing function 1B histone chaperone
432	ENSG00000141505	ASGR1	asialoglycoprotein receptor 1
433	ENSG00000161944	ASGR2	asialoglycoprotein receptor 2
55870	ENSG00000116539	ASH1L	ASH1 like histone lysine methyltransferase
9070	ENSG00000129691	ASH2L	ASH2 like, histone lysine methyltransferase complex subunit
41	ENSG00000110881	ASIC1	acid sensing ion channel subunit 1
40	ENSG00000108684	ASIC2	acid sensing ion channel subunit 2
9311	ENSG00000213199	ASIC3	acid sensing ion channel subunit 3
55515	ENSG00000072182	ASIC4	acid sensing ion channel subunit family member 4
51802	ENSG00000256394	ASIC5	acid sensing ion channel subunit family member 5
434	ENSG00000101440	ASIP	agouti signaling protein
435	ENSG00000126522	ASL	argininosuccinate lyase
438	ENSG00000196433	ASMT	acetylserotonin O-methyltransferase
8623	ENSG00000169093	ASMTL	acetylserotonin O-methyltransferase like
440	ENSG00000070669	ASNS	asparagine synthetase (glutamine-hydrolyzing)
54529	ENSG00000138381	ASNSD1	asparagine synthetase domain containing 1
443	ENSG00000108381	ASPA	aspartoacylase
554235	ENSG00000204653	ASPDH	aspartate dehydrogenase domain containing
374569	ENSG00000166183	ASPG	asparaginase
444	ENSG00000198363	ASPH	aspartate beta-hydroxylase
253982	ENSG00000174939	ASPHD1	aspartate beta-hydroxylase domain containing 1
57168	ENSG00000128203	ASPHD2	aspartate beta-hydroxylase domain containing 2
259266	ENSG00000066279	ASPM	assembly factor for spindle microtubules
54829	ENSG00000106819	ASPN	asporin
151516	ENSG00000244617	ASPRV1	aspartic peptidase retroviral like 1
79058	ENSG00000169696	ASPSCR1	ASPSCR1 tether for SLC2A4, UBX domain containing
80150	ENSG00000162174	ASRGL1	asparaginase and isoaspartyl peptidase 1
445	ENSG00000130707	ASS1	argininosuccinate synthase 1
28990	ENSG00000034533	ASTE1	asteroid homolog 1
431705	ENSG00000188886	ASTL	astacin like metalloendopeptidase
460	ENSG00000152092	ASTN1	astrotactin 1
23245	ENSG00000148219	ASTN2	astrotactin 2
171023	ENSG00000171456	ASXL1	ASXL transcriptional regulator 1
55252	ENSG00000143970	ASXL2	ASXL transcriptional regulator 2
80816	ENSG00000141431	ASXL3	ASXL transcriptional regulator 3
136991	ENSG00000154438	ASZ1	ankyrin repeat, SAM and basic leucine zipper domain containing 1
84896	ENSG00000138138	ATAD1	ATPase family AAA domain containing 1
29028	ENSG00000156802	ATAD2	ATPase family AAA domain containing 2
54454	ENSG00000119778	ATAD2B	ATPase family AAA domain containing 2B
55210	ENSG00000197785	ATAD3A	ATPase family AAA domain containing 3A
83858	ENSG00000160072	ATAD3B	ATPase family AAA domain containing 3B
219293	ENSG00000215915	ATAD3C	ATPase family AAA domain containing 3C
79915	ENSG00000176208	ATAD5	ATPase family AAA domain containing 5
79969	ENSG00000137343	ATAT1	alpha tubulin acetyltransferase 1
85300	ENSG00000167654	ATCAY	ATCAY kinesin light chain interacting caytaxin
11101	ENSG00000107669	ATE1	arginyltransferase 1
466	ENSG00000123268	ATF1	activating transcription factor 1
1386	ENSG00000115966	ATF2	activating transcription factor 2
467	ENSG00000162772	ATF3	activating transcription factor 3
468	ENSG00000128272	ATF4	activating transcription factor 4
22809	ENSG00000169136	ATF5	activating transcription factor 5
22926	ENSG00000118217	ATF6	activating transcription factor 6
1388	ENSG00000213676	ATF6B	activating transcription factor 6 beta
11016	ENSG00000170653	ATF7	activating transcription factor 7
55729	ENSG00000171681	ATF7IP	activating transcription factor 7 interacting protein
80063	ENSG00000166669	ATF7IP2	activating transcription factor 7 interacting protein 2
23130	ENSG00000110046	ATG2A	autophagy related 2A
55102	ENSG00000066739	ATG2B	autophagy related 2B
64422	ENSG00000144848	ATG3	autophagy related 3
115201	ENSG00000101844	ATG4A	autophagy related 4A cysteine peptidase
23192	ENSG00000168397	ATG4B	autophagy related 4B cysteine peptidase
84938	ENSG00000125703	ATG4C	autophagy related 4C cysteine peptidase
84971	ENSG00000130734	ATG4D	autophagy related 4D cysteine peptidase
9474	ENSG00000057663	ATG5	autophagy related 5
10533	ENSG00000197548	ATG7	autophagy related 7
79065	ENSG00000198925	ATG9A	autophagy related 9A
285973	ENSG00000181652	ATG9B	autophagy related 9B
83734	ENSG00000152348	ATG10	autophagy related 10
9140	ENSG00000145782	ATG12	autophagy related 12
9776	ENSG00000175224	ATG13	autophagy related 13
22863	ENSG00000126775	ATG14	autophagy related 14
55054	ENSG00000085978	ATG16L1	autophagy related 16 like 1
89849	ENSG00000168010	ATG16L2	autophagy related 16 like 2
60673	ENSG00000123395	ATG101	autophagy related 101
471	ENSG00000138363	ATIC	5-aminoimidazole-4-carboxamide ribonucleotide formyltransferase/IMP cyclohydrolase
51062	ENSG00000198513	ATL1	atlastin GTPase 1
64225	ENSG00000119787	ATL2	atlastin GTPase 2
25923	ENSG00000184743	ATL3	atlastin GTPase 3
472	ENSG00000149311	ATM	ATM serine/threonine kinase
23300	ENSG00000166454	ATMIN	ATM interactor
1822	ENSG00000111676	ATN1	atrophin 1
474	ENSG00000172238	ATOH1	atonal bHLH transcription factor 1
220202	ENSG00000179774	ATOH7	atonal bHLH transcription factor 7
84913	ENSG00000168874	ATOH8	atonal bHLH transcription factor 8
475	ENSG00000177556	ATOX1	antioxidant 1 copper chaperone
476	ENSG00000163399	ATP1A1	ATPase Na+/K+ transporting subunit alpha 1
477	ENSG00000018625	ATP1A2	ATPase Na+/K+ transporting subunit alpha 2
478	ENSG00000105409	ATP1A3	ATPase Na+/K+ transporting subunit alpha 3
480	ENSG00000132681	ATP1A4	ATPase Na+/K+ transporting subunit alpha 4
481	ENSG00000143153	ATP1B1	ATPase Na+/K+ transporting subunit beta 1
482	ENSG00000129244	ATP1B2	ATPase Na+/K+ transporting subunit beta 2
483	ENSG00000069849	ATP1B3	ATPase Na+/K+ transporting subunit beta 3
23439	ENSG00000101892	ATP1B4	ATPase Na+/K+ transporting family member beta 4
487	ENSG00000196296	ATP2A1	ATPase sarcoplasmic/endoplasmic reticulum Ca2+ transporting 1
488	ENSG00000174437	ATP2A2	ATPase sarcoplasmic/endoplasmic reticulum Ca2+ transporting 2
489	ENSG00000074370	ATP2A3	ATPase sarcoplasmic/endoplasmic reticulum Ca2+ transporting 3
490	ENSG00000070961	ATP2B1	ATPase plasma membrane Ca2+ transporting 1
491	ENSG00000157087	ATP2B2	ATPase plasma membrane Ca2+ transporting 2
492	ENSG00000067842	ATP2B3	ATPase plasma membrane Ca2+ transporting 3
493	ENSG00000058668	ATP2B4	ATPase plasma membrane Ca2+ transporting 4
27032	ENSG00000017260	ATP2C1	ATPase secretory pathway Ca2+ transporting 1
9914	ENSG00000064270	ATP2C2	ATPase secretory pathway Ca2+ transporting 2
495	ENSG00000105675	ATP4A	ATPase H+/K+ transporting subunit alpha
496	ENSG00000186009	ATP4B	ATPase H+/K+ transporting subunit beta
498	ENSG00000152234	ATP5F1A	ATP synthase F1 subunit alpha
506	ENSG00000110955	ATP5F1B	ATP synthase F1 subunit beta
509	ENSG00000165629	ATP5F1C	ATP synthase F1 subunit gamma
513	ENSG00000099624	ATP5F1D	ATP synthase F1 subunit delta
514	ENSG00000124172	ATP5F1E	ATP synthase F1 subunit epsilon
93974	ENSG00000130770	ATP5IF1	ATP synthase inhibitory factor subunit 1
516	ENSG00000159199	ATP5MC1	ATP synthase membrane subunit c locus 1
517	ENSG00000135390	ATP5MC2	ATP synthase membrane subunit c locus 2
518	ENSG00000154518	ATP5MC3	ATP synthase membrane subunit c locus 3
84833	ENSG00000173915	ATP5MD	ATP synthase membrane subunit DAPIT
521	ENSG00000169020	ATP5ME	ATP synthase membrane subunit e
9551	ENSG00000241468	ATP5MF	ATP synthase membrane subunit f
10632	ENSG00000167283	ATP5MG	ATP synthase membrane subunit g
267020	ENSG00000249222	ATP5MGL	ATP synthase membrane subunit g like
9556	ENSG00000156411	ATP5MPL	ATP synthase membrane subunit 6.8PL
515	ENSG00000116459	ATP5PB	ATP synthase peripheral stalk-membrane subunit b
10476	ENSG00000167863	ATP5PD	ATP synthase peripheral stalk subunit d
522	ENSG00000154723	ATP5PF	ATP synthase peripheral stalk subunit F6
539	ENSG00000241837	ATP5PO	ATP synthase peripheral stalk subunit OSCP
537	ENSG00000071553	ATP6AP1	ATPase H+ transporting accessory protein 1
92270	ENSG00000205464	ATP6AP1L	ATPase H+ transporting accessory protein 1 like
10159	ENSG00000182220	ATP6AP2	ATPase H+ transporting accessory protein 2
523	ENSG00000114573	ATP6V1A	ATPase H+ transporting V1 subunit A
525	ENSG00000116039	ATP6V1B1	ATPase H+ transporting V1 subunit B1
526	ENSG00000147416	ATP6V1B2	ATPase H+ transporting V1 subunit B2
528	ENSG00000155097	ATP6V1C1	ATPase H+ transporting V1 subunit C1
245973	ENSG00000143882	ATP6V1C2	ATPase H+ transporting V1 subunit C2
51382	ENSG00000100554	ATP6V1D	ATPase H+ transporting V1 subunit D
529	ENSG00000131100	ATP6V1E1	ATPase H+ transporting V1 subunit E1
90423	ENSG00000250565	ATP6V1E2	ATPase H+ transporting V1 subunit E2
9296	ENSG00000128524	ATP6V1F	ATPase H+ transporting V1 subunit F
100130705	ENSG00000272899	ATP6V1FNB	ATP6V1F neighbor
9550	ENSG00000136888	ATP6V1G1	ATPase H+ transporting V1 subunit G1
534	ENSG00000213760	ATP6V1G2	ATPase H+ transporting V1 subunit G2
127124	ENSG00000151418	ATP6V1G3	ATPase H+ transporting V1 subunit G3
51606	ENSG00000047249	ATP6V1H	ATPase H+ transporting V1 subunit H
535	ENSG00000033627	ATP6V0A1	ATPase H+ transporting V0 subunit a1
23545	ENSG00000185344	ATP6V0A2	ATPase H+ transporting V0 subunit a2
50617	ENSG00000105929	ATP6V0A4	ATPase H+ transporting V0 subunit a4
533	ENSG00000117410	ATP6V0B	ATPase H+ transporting V0 subunit b
527	ENSG00000185883	ATP6V0C	ATPase H+ transporting V0 subunit c
9114	ENSG00000159720	ATP6V0D1	ATPase H+ transporting V0 subunit d1
245972	ENSG00000147614	ATP6V0D2	ATPase H+ transporting V0 subunit d2
8992	ENSG00000113732	ATP6V0E1	ATPase H+ transporting V0 subunit e1
155066	ENSG00000171130	ATP6V0E2	ATPase H+ transporting V0 subunit e2
538	ENSG00000165240	ATP7A	ATPase copper transporting alpha
540	ENSG00000123191	ATP7B	ATPase copper transporting beta
10396	ENSG00000124406	ATP8A1	ATPase phospholipid transporting 8A1
51761	ENSG00000132932	ATP8A2	ATPase phospholipid transporting 8A2
5205	ENSG00000081923	ATP8B1	ATPase phospholipid transporting 8B1
57198	ENSG00000143515	ATP8B2	ATPase phospholipid transporting 8B2
148229	ENSG00000130270	ATP8B3	ATPase phospholipid transporting 8B3
79895	ENSG00000104043	ATP8B4	ATPase phospholipid transporting 8B4 (putative)
10079	ENSG00000054793	ATP9A	ATPase phospholipid transporting 9A (putative)
374868	ENSG00000166377	ATP9B	ATPase phospholipid transporting 9B (putative)
57194	ENSG00000206190	ATP10A	ATPase phospholipid transporting 10A (putative)
23120	ENSG00000118322	ATP10B	ATPase phospholipid transporting 10B (putative)
57205	ENSG00000145246	ATP10D	ATPase phospholipid transporting 10D (putative)
23250	ENSG00000068650	ATP11A	ATPase phospholipid transporting 11A
23200	ENSG00000058063	ATP11B	ATPase phospholipid transporting 11B (putative)
286410	ENSG00000101974	ATP11C	ATPase phospholipid transporting 11C
479	ENSG00000075673	ATP12A	ATPase H+/K+ transporting non-gastric alpha2 subunit
57130	ENSG00000105726	ATP13A1	ATPase 13A1
23400	ENSG00000159363	ATP13A2	ATPase cation transporting 13A2
79572	ENSG00000133657	ATP13A3	ATPase 13A3
84239	ENSG00000127249	ATP13A4	ATPase 13A4
344905	ENSG00000187527	ATP13A5	ATPase 13A5
91419	ENSG00000166896	ATP23	ATP23 metallopeptidase and ATP synthase assembly factor homolog
64756	ENSG00000123472	ATPAF1	ATP synthase mitochondrial F1 complex assembly factor 1
91647	ENSG00000171953	ATPAF2	ATP synthase mitochondrial F1 complex assembly factor 2
134145	ENSG00000150756	ATPSCKMT	ATP synthase c subunit lysine N-methyltransferase
545	ENSG00000175054	ATR	ATR serine/threonine kinase
51374	ENSG00000138085	ATRAID	all-trans retinoic acid induced differentiation factor
84126	ENSG00000164053	ATRIP	ATR interacting protein
8455	ENSG00000088812	ATRN	attractin
26033	ENSG00000107518	ATRNL1	attractin like 1
546	ENSG00000085224	ATRX	ATRX chromatin remodeler
6310	ENSG00000124788	ATXN1	ataxin 1
342371	ENSG00000224470	ATXN1L	ataxin 1 like
6311	ENSG00000204842	ATXN2	ataxin 2
11273	ENSG00000168488	ATXN2L	ataxin 2 like
4287	ENSG00000066427	ATXN3	ataxin 3
92552	ENSG00000123594	ATXN3L	ataxin 3 like
6314	ENSG00000163635	ATXN7	ataxin 7
222255	ENSG00000146776	ATXN7L1	ataxin 7 like 1
127002	ENSG00000162650	ATXN7L2	ataxin 7 like 2
56970	ENSG00000087152	ATXN7L3	ataxin 7 like 3
552889	ENSG00000253719	ATXN7L3B	ataxin 7 like 3B
724066		ATXN8	ataxin 8
25814	ENSG00000130638	ATXN10	ataxin 10
549	ENSG00000148090	AUH	AU RNA binding methylglutaconyl-CoA hydratase
79000	ENSG00000127423	AUNIP	aurora kinase A and ninein interacting protein
550	ENSG00000115307	AUP1	AUP1 lipid droplet regulating VLDL assembly factor
6790	ENSG00000087586	AURKA	aurora kinase A
54998	ENSG00000175756	AURKAIP1	aurora kinase A interacting protein 1
9212	ENSG00000178999	AURKB	aurora kinase B
6795	ENSG00000105146	AURKC	aurora kinase C
26053	ENSG00000158321	AUTS2	activator of transcription and developmental regulator AUTS2
57099	ENSG00000169857	AVEN	apoptosis and caspase activation inhibitor
10677	ENSG00000135407	AVIL	advillin
23080	ENSG00000105778	AVL9	AVL9 cell migration associated
551	ENSG00000101200	AVP	arginine vasopressin
60370	ENSG00000119986	AVPI1	arginine vasopressin induced 1
552	ENSG00000166148	AVPR1A	arginine vasopressin receptor 1A
553	ENSG00000198049	AVPR1B	arginine vasopressin receptor 1B
554	ENSG00000126895	AVPR2	arginine vasopressin receptor 2
158833	ENSG00000204195	AWAT1	acyl-CoA wax alcohol acyltransferase 1
158835	ENSG00000147160	AWAT2	acyl-CoA wax alcohol acyltransferase 2
126859	ENSG00000162779	AXDND1	axonemal dynein light chain domain containing 1
8312	ENSG00000103126	AXIN1	axin 1
8313	ENSG00000168646	AXIN2	axin 2
558	ENSG00000167601	AXL	AXL receptor tyrosine kinase
563	ENSG00000160862	AZGP1	alpha-2-glycoprotein 1, zinc-binding
64343	ENSG00000163512	AZI2	5-azacytidine induced 2
51582	ENSG00000155096	AZIN1	antizyme inhibitor 1
113451	ENSG00000142920	AZIN2	antizyme inhibitor 2
566	ENSG00000172232	AZU1	azurocidin 1
567	ENSG00000166710	B2M	beta-2-microglobulin
8706	ENSG00000169255	B3GALNT1	beta-1,3-N-acetylgalactosaminyltransferase 1 (globoside blood group)
148789	ENSG00000162885	B3GALNT2	beta-1,3-N-acetylgalactosaminyltransferase 2
8708	ENSG00000172318	B3GALT1	beta-1,3-galactosyltransferase 1
8707	ENSG00000162630	B3GALT2	beta-1,3-galactosyltransferase 2
8705	ENSG00000235863	B3GALT4	beta-1,3-galactosyltransferase 4
10317	ENSG00000183778	B3GALT5	beta-1,3-galactosyltransferase 5
126792	ENSG00000176022	B3GALT6	beta-1,3-galactosyltransferase 6
27087	ENSG00000109956	B3GAT1	beta-1,3-glucuronyltransferase 1
135152	ENSG00000112309	B3GAT2	beta-1,3-glucuronyltransferase 2
26229	ENSG00000149541	B3GAT3	beta-1,3-glucuronyltransferase 3
145173	ENSG00000187676	B3GLCT	beta 3-glucosyltransferase
10678	ENSG00000170340	B3GNT2	UDP-GlcNAc:betaGal beta-1,3-N-acetylglucosaminyltransferase 2
10331	ENSG00000179913	B3GNT3	UDP-GlcNAc:betaGal beta-1,3-N-acetylglucosaminyltransferase 3
79369	ENSG00000176383	B3GNT4	UDP-GlcNAc:betaGal beta-1,3-N-acetylglucosaminyltransferase 4
84002	ENSG00000176597	B3GNT5	UDP-GlcNAc:betaGal beta-1,3-N-acetylglucosaminyltransferase 5
192134	ENSG00000198488	B3GNT6	UDP-GlcNAc:betaGal beta-1,3-N-acetylglucosaminyltransferase 6
93010	ENSG00000156966	B3GNT7	UDP-GlcNAc:betaGal beta-1,3-N-acetylglucosaminyltransferase 7
374907	ENSG00000177191	B3GNT8	UDP-GlcNAc:betaGal beta-1,3-N-acetylglucosaminyltransferase 8
84752	ENSG00000237172	B3GNT9	UDP-GlcNAc:betaGal beta-1,3-N-acetylglucosaminyltransferase 9
146712	ENSG00000175711	B3GNTL1	UDP-GlcNAc:betaGal beta-1,3-N-acetylglucosaminyltransferase like 1
2583	ENSG00000135454	B4GALNT1	beta-1,4-N-acetyl-galactosaminyltransferase 1
124872	ENSG00000167080	B4GALNT2	beta-1,4-N-acetyl-galactosaminyltransferase 2
283358	ENSG00000139044	B4GALNT3	beta-1,4-N-acetyl-galactosaminyltransferase 3
338707	ENSG00000182272	B4GALNT4	beta-1,4-N-acetyl-galactosaminyltransferase 4
2683	ENSG00000086062	B4GALT1	beta-1,4-galactosyltransferase 1
8704	ENSG00000117411	B4GALT2	beta-1,4-galactosyltransferase 2
8703	ENSG00000158850	B4GALT3	beta-1,4-galactosyltransferase 3
8702	ENSG00000121578	B4GALT4	beta-1,4-galactosyltransferase 4
9334	ENSG00000158470	B4GALT5	beta-1,4-galactosyltransferase 5
9331	ENSG00000118276	B4GALT6	beta-1,4-galactosyltransferase 6
11285	ENSG00000027847	B4GALT7	beta-1,4-galactosyltransferase 7
11041	ENSG00000174684	B4GAT1	beta-1,4-glucuronyltransferase 1
27077	ENSG00000108641	B9D1	B9 domain containing 1
80776	ENSG00000123810	B9D2	B9 domain containing 2
79870	ENSG00000164929	BAALC	BAALC binder of MAP3K1 and KLF4
570	ENSG00000136881	BAAT	bile acid-CoA:amino acid N-acyltransferase
29086	ENSG00000105393	BABAM1	BRISC and BRCA1 A complex member 1
9577	ENSG00000158019	BABAM2	BRISC and BRCA1 A complex member 2
23621	ENSG00000186318	BACE1	beta-secretase 1
25825	ENSG00000182240	BACE2	beta-secretase 2
571	ENSG00000156273	BACH1	BTB domain and CNC homolog 1
60468	ENSG00000112182	BACH2	BTB domain and CNC homolog 2
572	ENSG00000002330	BAD	BCL2 associated agonist of cell death
573	ENSG00000107262	BAG1	BAG cochaperone 1
9532	ENSG00000112208	BAG2	BAG cochaperone 2
9531	ENSG00000151929	BAG3	BAG cochaperone 3
9530	ENSG00000156735	BAG4	BAG cochaperone 4
9529	ENSG00000166170	BAG5	BAG cochaperone 5
7917	ENSG00000204463	BAG6	BAG cochaperone 6
574		BAGE	B melanoma antigen
85318		BAGE3	BAGE family member 3
85317		BAGE4	BAGE family member 4
57597	ENSG00000266074	BAHCC1	BAH domain and coiled-coil containing 1
22893	ENSG00000140320	BAHD1	bromo adjacent homology domain containing 1
10458	ENSG00000175866	BAIAP2	BAR/IMD domain containing adaptor protein 2
55971	ENSG00000006453	BAIAP2L1	BAR/IMD domain containing adaptor protein 2 like 1
80115	ENSG00000128298	BAIAP2L2	BAR/IMD domain containing adaptor protein 2 like 2
8938	ENSG00000007516	BAIAP3	BAI1 associated protein 3
578	ENSG00000030110	BAK1	BCL2 antagonist/killer 1
25805	ENSG00000095739	BAMBI	BMP and activin membrane bound inhibitor
8815	ENSG00000175334	BANF1	BAF nuclear assembly factor 1
140836	ENSG00000125888	BANF2	BANF family member 2
55024	ENSG00000153064	BANK1	B cell scaffold protein with ankyrin repeats 1
54971	ENSG00000172530	BANP	BTG3 associated nuclear protein
8314	ENSG00000163930	BAP1	BRCA1 associated protein 1
580	ENSG00000138376	BARD1	BRCA1 associated RING domain 1
56751	ENSG00000125492	BARHL1	BarH like homeobox 1
343472	ENSG00000143032	BARHL2	BarH like homeobox 2
56033	ENSG00000131668	BARX1	BARX homeobox 1
8538	ENSG00000043039	BARX2	BARX homeobox 2
10409	ENSG00000176788	BASP1	brain abundant membrane attached signal protein 1
10538	ENSG00000156127	BATF	basic leucine zipper ATF-like transcription factor
116071	ENSG00000168062	BATF2	basic leucine zipper ATF-like transcription factor 2
55509	ENSG00000123685	BATF3	basic leucine zipper ATF-like transcription factor 3
581	ENSG00000087088	BAX	BCL2 associated X, apoptosis regulator
11177	ENSG00000198604	BAZ1A	bromodomain adjacent to zinc finger domain 1A
9031	ENSG00000009954	BAZ1B	bromodomain adjacent to zinc finger domain 1B
11176	ENSG00000076108	BAZ2A	bromodomain adjacent to zinc finger domain 2A
29994	ENSG00000123636	BAZ2B	bromodomain adjacent to zinc finger domain 2B
27113	ENSG00000105327	BBC3	BCL2 binding component 3
92482	ENSG00000214413	BBIP1	BBSome interacting protein 1
80127	ENSG00000119636	BBOF1	basal body orientation factor 1
8424	ENSG00000129151	BBOX1	gamma-butyrobetaine hydroxylase 1
582	ENSG00000174483	BBS1	Bardet-Biedl syndrome 1
583	ENSG00000125124	BBS2	Bardet-Biedl syndrome 2
585	ENSG00000140463	BBS4	Bardet-Biedl syndrome 4
129880	ENSG00000163093	BBS5	Bardet-Biedl syndrome 5
55212	ENSG00000138686	BBS7	Bardet-Biedl syndrome 7
27241	ENSG00000122507	BBS9	Bardet-Biedl syndrome 9
79738	ENSG00000179941	BBS10	Bardet-Biedl syndrome 10
166379	ENSG00000181004	BBS12	Bardet-Biedl syndrome 12
56987	ENSG00000114439	BBX	BBX high mobility group box domain containing
4059	ENSG00000187244	BCAM	basal cell adhesion molecule (Lutheran blood group)
63827	ENSG00000132692	BCAN	brevican
55973	ENSG00000075790	BCAP29	B cell receptor associated protein 29
10134	ENSG00000185825	BCAP31	B cell receptor associated protein 31
9564	ENSG00000050820	BCAR1	BCAR1 scaffold protein, Cas family member
8412	ENSG00000137936	BCAR3	BCAR3 adaptor protein, NSP family member
8537	ENSG00000064787	BCAS1	brain enriched myelin associated protein 1
10286	ENSG00000116752	BCAS2	BCAS2 pre-mRNA processing factor
54828	ENSG00000141376	BCAS3	BCAS3 microtubule associated cell migration factor
55653	ENSG00000124243	BCAS4	breast carcinoma amplified sequence 4
586	ENSG00000060982	BCAT1	branched chain amino acid transaminase 1
587	ENSG00000105552	BCAT2	branched chain amino acid transaminase 2
56647	ENSG00000107949	BCCIP	BRCA2 and CDKN1A interacting protein
144233	ENSG00000186666	BCDIN3D	BCDIN3 domain containing RNA methyltransferase
590	ENSG00000114200	BCHE	butyrylcholinesterase
593	ENSG00000248098	BCKDHA	branched chain keto acid dehydrogenase E1 subunit alpha
594	ENSG00000083123	BCKDHB	branched chain keto acid dehydrogenase E1 subunit beta
10295	ENSG00000103507	BCKDK	branched chain keto acid dehydrogenase kinase
596	ENSG00000171791	BCL2	BCL2 apoptosis regulator
597	ENSG00000140379	BCL2A1	BCL2 related protein A1
598	ENSG00000171552	BCL2L1	BCL2 like 1
599	ENSG00000129473	BCL2L2	BCL2 like 2
10017	ENSG00000137875	BCL2L10	BCL2 like 10
10018	ENSG00000153094	BCL2L11	BCL2 like 11
83596	ENSG00000126453	BCL2L12	BCL2 like 12
23786	ENSG00000099968	BCL2L13	BCL2 like 13
79370	ENSG00000121380	BCL2L14	BCL2 like 14
440603	ENSG00000188761	BCL2L15	BCL2 like 15
602	ENSG00000069399	BCL3	BCL3 transcription coactivator
604	ENSG00000113916	BCL6	BCL6 transcription repressor
255877	ENSG00000161940	BCL6B	BCL6B transcription repressor
605	ENSG00000110987	BCL7A	BAF chromatin remodeling complex subunit BCL7A
9275	ENSG00000106635	BCL7B	BAF chromatin remodeling complex subunit BCL7B
9274	ENSG00000099385	BCL7C	BAF chromatin remodeling complex subunit BCL7C
607	ENSG00000116128	BCL9	BCL9 transcription coactivator
283149	ENSG00000186174	BCL9L	BCL9 like
8915	ENSG00000142867	BCL10	BCL10 immune signaling adaptor
53335	ENSG00000119866	BCL11A	BAF chromatin remodeling complex subunit BCL11A
64919	ENSG00000127152	BCL11B	BAF chromatin remodeling complex subunit BCL11B
9774	ENSG00000029363	BCLAF1	BCL2 associated transcription factor 1
256643	ENSG00000173681	BCLAF3	BCLAF1 and THRAP3 family member 3
53630	ENSG00000135697	BCO1	beta-carotene oxygenase 1
83875	ENSG00000197580	BCO2	beta-carotene oxygenase 2
54880	ENSG00000183337	BCOR	BCL6 corepressor
63035	ENSG00000085185	BCORL1	BCL6 corepressor like 1
613	ENSG00000186716	BCR	BCR activator of RhoGEF and GTPase
617	ENSG00000074582	BCS1L	BCS1 homolog, ubiquinol-cytochrome c reductase complex chaperone
622	ENSG00000161267	BDH1	3-hydroxybutyrate dehydrogenase 1
56898	ENSG00000164039	BDH2	3-hydroxybutyrate dehydrogenase 2
623	ENSG00000100739	BDKRB1	bradykinin receptor B1
624	ENSG00000168398	BDKRB2	bradykinin receptor B2
627	ENSG00000176697	BDNF	brain derived neurotrophic factor
55814	ENSG00000145734	BDP1	B double prime 1, subunit of RNA polymerase III transcription initiation factor IIIB
146227	ENSG00000166546	BEAN1	brain expressed associated with NEDD4 1
8678	ENSG00000126581	BECN1	beclin 1
441925	ENSG00000196289	BECN2	beclin 2
57596	ENSG00000183092	BEGAIN	brain enriched guanylate kinase associated
139105	ENSG00000177324	BEND2	BEN domain containing 2
57673	ENSG00000178409	BEND3	BEN domain containing 3
389206	ENSG00000188848	BEND4	BEN domain containing 4
79656	ENSG00000162373	BEND5	BEN domain containing 5
221336	ENSG00000151917	BEND6	BEN domain containing 6
222389	ENSG00000165626	BEND7	BEN domain containing 7
7439	ENSG00000167995	BEST1	bestrophin 1
54831	ENSG00000039987	BEST2	bestrophin 2
144453	ENSG00000127325	BEST3	bestrophin 3
266675	ENSG00000142959	BEST4	bestrophin 4
10282	ENSG00000105829	BET1	Bet1 golgi vesicular membrane trafficking protein
51272	ENSG00000177951	BET1L	Bet1 golgi vesicular membrane trafficking protein like
55859	ENSG00000133169	BEX1	brain expressed X-linked 1
84707	ENSG00000133134	BEX2	brain expressed X-linked 2
27018	ENSG00000166681	BEX3	brain expressed X-linked 3
56271	ENSG00000102409	BEX4	brain expressed X-linked 4
340542	ENSG00000184515	BEX5	brain expressed X-linked 5
51283	ENSG00000103429	BFAR	bifunctional apoptosis regulator
631	ENSG00000125864	BFSP1	beaded filament structural protein 1
8419	ENSG00000170819	BFSP2	beaded filament structural protein 2
632	ENSG00000242252	BGLAP	bone gamma-carboxyglutamate protein
633	ENSG00000182492	BGN	biglycan
727857	ENSG00000205899	BHLHA9	basic helix-loop-helix family member a9
168620	ENSG00000180535	BHLHA15	basic helix-loop-helix family member a15
80823	ENSG00000198908	BHLHB9	basic helix-loop-helix family member b9
27319	ENSG00000180828	BHLHE22	basic helix-loop-helix family member e22
128408	ENSG00000125533	BHLHE23	basic helix-loop-helix family member e23
8553	ENSG00000134107	BHLHE40	basic helix-loop-helix family member e40
79365	ENSG00000123095	BHLHE41	basic helix-loop-helix family member e41
635	ENSG00000145692	BHMT	betaine--homocysteine S-methyltransferase
23743	ENSG00000132840	BHMT2	betaine--homocysteine S-methyltransferase 2
80114	ENSG00000122870	BICC1	BicC family RNA binding protein 1
636	ENSG00000151746	BICD1	BICD cargo adaptor 1
23299	ENSG00000185963	BICD2	BICD cargo adaptor 2
92558	ENSG00000135127	BICDL1	BICD family like cargo adaptor 1
146439	ENSG00000162069	BICDL2	BICD family like cargo adaptor 2
29998	ENSG00000063169	BICRA	BRD4 interacting chromatin remodeling complex associated protein
23506	ENSG00000112624	BICRAL	BRD4 interacting chromatin remodeling complex associated protein like
637	ENSG00000015475	BID	BH3 interacting domain death agonist
638	ENSG00000100290	BIK	BCL2 interacting killer
274	ENSG00000136717	BIN1	bridging integrator 1
51411	ENSG00000110934	BIN2	bridging integrator 2
55909	ENSG00000147439	BIN3	bridging integrator 3
329	ENSG00000110330	BIRC2	baculoviral IAP repeat containing 2
330	ENSG00000023445	BIRC3	baculoviral IAP repeat containing 3
332	ENSG00000089685	BIRC5	baculoviral IAP repeat containing 5
57448	ENSG00000115760	BIRC6	baculoviral IAP repeat containing 6
79444	ENSG00000101197	BIRC7	baculoviral IAP repeat containing 7
112401	ENSG00000163098	BIRC8	baculoviral IAP repeat containing 8
54841	ENSG00000134897	BIVM	basic, immunoglobulin-like variable motif containing
10904	ENSG00000166619	BLCAP	BLCAP apoptosis inducing factor
414899	ENSG00000259571	BLID	BH3-like motif containing, cell death inducer
640	ENSG00000136573	BLK	BLK proto-oncogene, Src family tyrosine kinase
641	ENSG00000197299	BLM	BLM RecQ like helicase
642	ENSG00000108578	BLMH	bleomycin hydrolase
29760	ENSG00000095585	BLNK	B cell linker
2647	ENSG00000135441	BLOC1S1	biogenesis of lysosomal organelles complex 1 subunit 1
282991	ENSG00000196072	BLOC1S2	biogenesis of lysosomal organelles complex 1 subunit 2
388552	ENSG00000189114	BLOC1S3	biogenesis of lysosomal organelles complex 1 subunit 3
55330	ENSG00000186222	BLOC1S4	biogenesis of lysosomal organelles complex 1 subunit 4
63915	ENSG00000188428	BLOC1S5	biogenesis of lysosomal organelles complex 1 subunit 5
26258	ENSG00000104164	BLOC1S6	biogenesis of lysosomal organelles complex 1 subunit 6
644	ENSG00000106605	BLVRA	biliverdin reductase A
645	ENSG00000090013	BLVRB	biliverdin reductase B
8548	ENSG00000117475	BLZF1	basic leucine zipper nuclear factor 1
89927	ENSG00000166780	BMERB1	bMERB domain containing 1
90427	ENSG00000104081	BMF	Bcl2 modifying factor
648	ENSG00000168283	BMI1	BMI1 proto-oncogene, polycomb ring finger
649	ENSG00000168487	BMP1	bone morphogenetic protein 1
650	ENSG00000125845	BMP2	bone morphogenetic protein 2
55589	ENSG00000138756	BMP2K	BMP2 inducible kinase
651	ENSG00000152785	BMP3	bone morphogenetic protein 3
652	ENSG00000125378	BMP4	bone morphogenetic protein 4
653	ENSG00000112175	BMP5	bone morphogenetic protein 5
654	ENSG00000153162	BMP6	bone morphogenetic protein 6
655	ENSG00000101144	BMP7	bone morphogenetic protein 7
353500	ENSG00000183682	BMP8A	bone morphogenetic protein 8a
656	ENSG00000116985	BMP8B	bone morphogenetic protein 8b
27302	ENSG00000163217	BMP10	bone morphogenetic protein 10
9210	ENSG00000130385	BMP15	bone morphogenetic protein 15
168667	ENSG00000164619	BMPER	BMP binding endothelial regulator
657	ENSG00000107779	BMPR1A	bone morphogenetic protein receptor type 1A
658	ENSG00000138696	BMPR1B	bone morphogenetic protein receptor type 1B
659	ENSG00000204217	BMPR2	bone morphogenetic protein receptor type 2
9790	ENSG00000165733	BMS1	BMS1 ribosome biogenesis factor
154743	ENSG00000164603	BMT2	base methyltransferase of 25S rRNA 2 homolog
660	ENSG00000102010	BMX	BMX non-receptor tyrosine kinase
646	ENSG00000169594	BNC1	basonuclin 1
54796	ENSG00000173068	BNC2	basonuclin 2
662	ENSG00000113734	BNIP1	BCL2 interacting protein 1
663	ENSG00000140299	BNIP2	BCL2 interacting protein 2
664	ENSG00000176171	BNIP3	BCL2 interacting protein 3
665	ENSG00000104765	BNIP3L	BCL2 interacting protein 3 like
389384	ENSG00000189325	BNIP5	BCL2 interacting protein 5
149428	ENSG00000163141	BNIPL	BCL2 interacting protein like
91653	ENSG00000144857	BOC	BOC cell adhesion associated, oncogene regulated
91272	ENSG00000145919	BOD1	biorientation of chromosomes in cell division 1
259282	ENSG00000038219	BOD1L1	biorientation of chromosomes in cell division 1 like 1
284257	ENSG00000228075	BOD1L2	biorientation of chromosomes in cell division 1 like 2
666	ENSG00000176720	BOK	BCL2 family apoptosis regulator BOK
51027	ENSG00000178096	BOLA1	bolA family member 1
552900	ENSG00000183336	BOLA2	bolA family member 2
654483	ENSG00000169627	BOLA2B	bolA family member 2B
388962	ENSG00000163170	BOLA3	bolA family member 3
66037	ENSG00000152430	BOLL	boule homolog, RNA binding protein
23246	ENSG00000261236	BOP1	BOP1 ribosomal biogenesis factor
79866	ENSG00000136122	BORA	BORA aurora kinase A activator
118426	ENSG00000165714	BORCS5	BLOC-1 related complex subunit 5
54785	ENSG00000196544	BORCS6	BLOC-1 related complex subunit 6
119032	ENSG00000166275	BORCS7	BLOC-1 related complex subunit 7
729991	ENSG00000254901	BORCS8	BLOC-1 related complex subunit 8
669	ENSG00000172331	BPGM	bisphosphoglycerate mutase
670	ENSG00000137274	BPHL	biphenyl hydrolase like
671	ENSG00000101425	BPI	bactericidal permeability increasing protein
51297	ENSG00000198183	BPIFA1	BPI fold containing family A member 1
140683	ENSG00000131050	BPIFA2	BPI fold containing family A member 2
128861	ENSG00000131059	BPIFA3	BPI fold containing family A member 3
92747	ENSG00000125999	BPIFB1	BPI fold containing family B member 1
80341	ENSG00000078898	BPIFB2	BPI fold containing family B member 2
359710	ENSG00000186190	BPIFB3	BPI fold containing family B member 3
149954	ENSG00000186191	BPIFB4	BPI fold containing family B member 4
128859	ENSG00000167104	BPIFB6	BPI fold containing family B member 6
254240	ENSG00000184459	BPIFC	BPI fold containing family C
10380	ENSG00000162813	BPNT1	3'(2'), 5'-bisphosphate nucleotidase 1
54928	ENSG00000104331	BPNT2	3'(2'), 5'-bisphosphate nucleotidase 2
2186	ENSG00000171634	BPTF	bromodomain PHD finger transcription factor
9083	ENSG00000183753	BPY2	basic charge Y-linked 2
442867	ENSG00000183795	BPY2B	basic charge Y-linked 2B
442868	ENSG00000185894	BPY2C	basic charge Y-linked 2C
673	ENSG00000157764	BRAF	B-Raf proto-oncogene, serine/threonine kinase
8315	ENSG00000089234	BRAP	BRCA1 associated protein
221927	ENSG00000106009	BRAT1	BRCA1 associated ATM activator 1
672	ENSG00000012048	BRCA1	BRCA1 DNA repair associated
675	ENSG00000139618	BRCA2	BRCA2 DNA repair associated
79184	ENSG00000185515	BRCC3	BRCA1/BRCA2-containing complex subunit 3
23774	ENSG00000100425	BRD1	bromodomain containing 1
6046	ENSG00000204256	BRD2	bromodomain containing 2
8019	ENSG00000169925	BRD3	bromodomain containing 3
266655	ENSG00000235106	BRD3OS	BRD3 opposite strand
23476	ENSG00000141867	BRD4	bromodomain containing 4
29117	ENSG00000166164	BRD7	bromodomain containing 7
10902	ENSG00000112983	BRD8	bromodomain containing 8
65980	ENSG00000028310	BRD9	bromodomain containing 9
676	ENSG00000137948	BRDT	bromodomain testis associated
2972	ENSG00000185024	BRF1	BRF1 RNA polymerase III transcription initiation factor subunit
55290	ENSG00000104221	BRF2	BRF2 RNA polymerase III transcription initiation factor subunit
25798	ENSG00000164713	BRI3	brain protein I3
140707	ENSG00000184992	BRI3BP	BRI3 binding protein
283870	ENSG00000182685	BRICD5	BRICHOS domain containing 5
1620	ENSG00000078725	BRINP1	BMP/retinoic acid inducible neural specific 1
57795	ENSG00000198797	BRINP2	BMP/retinoic acid inducible neural specific 2
339479	ENSG00000162670	BRINP3	BMP/retinoic acid inducible neural specific 3
83990	ENSG00000136492	BRIP1	BRCA1 interacting protein C-terminal helicase 1
55299	ENSG00000113460	BRIX1	biogenesis of ribosomes BRX1
55845	ENSG00000254999	BRK1	BRICK1 subunit of SCAR/WAVE actin nucleating complex
79173	ENSG00000132016	BRME1	break repair meiotic recombinase recruitment factor 1
25855	ENSG00000174744	BRMS1	BRMS1 transcriptional repressor and anoikis regulator
84312	ENSG00000100916	BRMS1L	BRMS1 like transcriptional repressor
148362	ENSG00000162819	BROX	BRO1 domain and CAAX motif containing
7862	ENSG00000156983	BRPF1	bromodomain and PHD finger containing 1
27154	ENSG00000096070	BRPF3	bromodomain and PHD finger containing 3
680	ENSG00000102239	BRS3	bombesin receptor subtype 3
84446	ENSG00000160469	BRSK1	BR serine/threonine kinase 1
9024	ENSG00000174672	BRSK2	BR serine/threonine kinase 2
54014	ENSG00000185658	BRWD1	bromodomain and WD repeat domain containing 1
254065	ENSG00000165288	BRWD3	bromodomain and WD repeat domain containing 3
26580	ENSG00000168000	BSCL2	BSCL2 lipid droplet biogenesis associated, seipin
55108	ENSG00000160058	BSDC1	BSD domain containing 1
682	ENSG00000172270	BSG	basigin (Ok blood group)
8927	ENSG00000164061	BSN	bassoon presynaptic cytomatrix protein
7809	ENSG00000162399	BSND	barttin CLCNK type accessory subunit beta
100131137	ENSG00000188334	BSPH1	binder of sperm protein homolog 1
54836	ENSG00000119411	BSPRY	B-box and SPRY domain containing
683	ENSG00000109743	BST1	bone marrow stromal cell antigen 1
684	ENSG00000130303	BST2	bone marrow stromal cell antigen 2
390259	ENSG00000188909	BSX	brain specific homeobox
9044	ENSG00000095564	BTAF1	B-TFIID TATA-box binding protein associated factor 1
53339	ENSG00000064726	BTBD1	BTB domain containing 1
55643	ENSG00000133243	BTBD2	BTB domain containing 2
22903	ENSG00000132640	BTBD3	BTB domain containing 3
90135	ENSG00000184887	BTBD6	BTB domain containing 6
55727	ENSG00000011114	BTBD7	BTB domain containing 7
284697	ENSG00000189195	BTBD8	BTB domain containing 8
114781	ENSG00000183826	BTBD9	BTB domain containing 9
84280	ENSG00000148925	BTBD10	BTB domain containing 10
121551	ENSG00000151136	BTBD11	BTB domain containing 11
118663	ENSG00000138152	BTBD16	BTB domain containing 16
388419	ENSG00000204347	BTBD17	BTB domain containing 17
643376	ENSG00000233436	BTBD18	BTB domain containing 18
149478	ENSG00000222009	BTBD19	BTB domain containing 19
685	ENSG00000174808	BTC	betacellulin
686	ENSG00000169814	BTD	biotinidase
689	ENSG00000145741	BTF3	basic transcription factor 3
91408	ENSG00000134717	BTF3L4	basic transcription factor 3 like 4
694	ENSG00000133639	BTG1	BTG anti-proliferation factor 1
7832	ENSG00000159388	BTG2	BTG anti-proliferation factor 2
10950	ENSG00000154640	BTG3	BTG anti-proliferation factor 3
54766	ENSG00000137707	BTG4	BTG anti-proliferation factor 4
695	ENSG00000010671	BTK	Bruton tyrosine kinase
151888	ENSG00000186265	BTLA	B and T lymphocyte associated
696	ENSG00000124557	BTN1A1	butyrophilin subfamily 1 member A1
11120	ENSG00000112763	BTN2A1	butyrophilin subfamily 2 member A1
10385	ENSG00000124508	BTN2A2	butyrophilin subfamily 2 member A2
11119	ENSG00000026950	BTN3A1	butyrophilin subfamily 3 member A1
11118	ENSG00000186470	BTN3A2	butyrophilin subfamily 3 member A2
10384	ENSG00000111801	BTN3A3	butyrophilin subfamily 3 member A3
56244	ENSG00000204290	BTNL2	butyrophilin like 2
10917	ENSG00000168903	BTNL3	butyrophilin like 3
79908	ENSG00000113303	BTNL8	butyrophilin like 8
153579	ENSG00000165810	BTNL9	butyrophilin like 9
8945	ENSG00000166167	BTRC	beta-transducin repeat containing E3 ubiquitin protein ligase
699	ENSG00000169679	BUB1	BUB1 mitotic checkpoint serine/threonine kinase
701	ENSG00000156970	BUB1B	BUB1 mitotic checkpoint serine/threonine kinase B
9184	ENSG00000154473	BUB3	BUB3 mitotic checkpoint protein
84811	ENSG00000137656	BUD13	BUD13 homolog
114049	ENSG00000071462	BUD23	BUD23 rRNA methyltransferase and ribosome maturation factor
8896	ENSG00000106245	BUD31	BUD31 homolog
11149	ENSG00000112276	BVES	blood vessel epicardial substance
705	ENSG00000112578	BYSL	bystin like
9689	ENSG00000082153	BZW1	basic leucine zipper and W2 domains 1
28969	ENSG00000136261	BZW2	basic leucine zipper and W2 domains 2
10438	ENSG00000197223	C1D	C1D nuclear receptor corepressor
56913	ENSG00000106392	C1GALT1	core 1 synthase, glycoprotein-N-acetylgalactosamine 3-beta-galactosyltransferase 1
29071	ENSG00000171155	C1GALT1C1	C1GALT1 specific chaperone 1
728819	ENSG00000223658	C1GALT1C1L	C1GALT1 specific chaperone 1 like
81563	ENSG00000116667	C1orf21	chromosome 1 open reading frame 21
79169	ENSG00000143793	C1orf35	chromosome 1 open reading frame 35
25912	ENSG00000143612	C1orf43	chromosome 1 open reading frame 43
79078	ENSG00000164008	C1orf50	chromosome 1 open reading frame 50
148423	ENSG00000162642	C1orf52	chromosome 1 open reading frame 52
388722	ENSG00000203724	C1orf53	chromosome 1 open reading frame 53
79630	ENSG00000118292	C1orf54	chromosome 1 open reading frame 54
54964	ENSG00000143443	C1orf56	chromosome 1 open reading frame 56
100129271	ENSG00000198854	C1orf68	chromosome 1 open reading frame 68
148304	ENSG00000162757	C1orf74	chromosome 1 open reading frame 74
127795	ENSG00000162598	C1orf87	chromosome 1 open reading frame 87
84970	ENSG00000142698	C1orf94	chromosome 1 open reading frame 94
200159	ENSG00000173728	C1orf100	chromosome 1 open reading frame 100
92346	ENSG00000180999	C1orf105	chromosome 1 open reading frame 105
54955	ENSG00000116922	C1orf109	chromosome 1 open reading frame 109
55732	ENSG00000000460	C1orf112	chromosome 1 open reading frame 112
79762	ENSG00000162817	C1orf115	chromosome 1 open reading frame 115
79098	ENSG00000182795	C1orf116	chromosome 1 open reading frame 116
127687	ENSG00000197982	C1orf122	chromosome 1 open reading frame 122
148345	ENSG00000175262	C1orf127	chromosome 1 open reading frame 127
128061	ENSG00000143633	C1orf131	chromosome 1 open reading frame 131
400757	ENSG00000203963	C1orf141	chromosome 1 open reading frame 141
388649	ENSG00000203910	C1orf146	chromosome 1 open reading frame 146
93190	ENSG00000157330	C1orf158	chromosome 1 open reading frame 158
54991	ENSG00000131591	C1orf159	chromosome 1 open reading frame 159
128346	ENSG00000143110	C1orf162	chromosome 1 open reading frame 162
284498	ENSG00000215910	C1orf167	chromosome 1 open reading frame 167
339448	ENSG00000198912	C1orf174	chromosome 1 open reading frame 174
284546	ENSG00000204006	C1orf185	chromosome 1 open reading frame 185
388701	ENSG00000163263	C1orf189	chromosome 1 open reading frame 189
127003	ENSG00000179902	C1orf194	chromosome 1 open reading frame 194
84886	ENSG00000119280	C1orf198	chromosome 1 open reading frame 198
149466	ENSG00000253313	C1orf210	chromosome 1 open reading frame 210
127703	ENSG00000142686	C1orf216	chromosome 1 open reading frame 216
400793	ENSG00000239887	C1orf226	chromosome 1 open reading frame 226
110806296	ENSG00000282872	C1orf232	chromosome 1 open reading frame 230
712	ENSG00000173372	C1QA	complement C1q A chain
713	ENSG00000173369	C1QB	complement C1q B chain
708	ENSG00000108561	C1QBP	complement C1q binding protein
714	ENSG00000159189	C1QC	complement C1q C chain
10882	ENSG00000131094	C1QL1	complement C1q like 1
165257	ENSG00000144119	C1QL2	complement C1q like 2
389941	ENSG00000165985	C1QL3	complement C1q like 3
338761	ENSG00000186897	C1QL4	complement C1q like 4
114897	ENSG00000173918	C1QTNF1	C1q and TNF related 1
114898	ENSG00000145861	C1QTNF2	C1q and TNF related 2
114899	ENSG00000082196	C1QTNF3	C1q and TNF related 3
114900	ENSG00000172247	C1QTNF4	C1q and TNF related 4
114902	ENSG00000223953	C1QTNF5	C1q and TNF related 5
114904	ENSG00000133466	C1QTNF6	C1q and TNF related 6
114905	ENSG00000163145	C1QTNF7	C1q and TNF related 7
390664	ENSG00000184471	C1QTNF8	C1q and TNF related 8
338872	ENSG00000240654	C1QTNF9	C1q and TNF related 9
387911	ENSG00000205863	C1QTNF9B	C1q and TNF related 9B
388581	ENSG00000184163	C1QTNF12	C1q and TNF related 12
715	ENSG00000159403	C1R	complement C1r
51279	ENSG00000139178	C1RL	complement C1r subcomponent like
716	ENSG00000182326	C1S	complement C1s
717	ENSG00000166278	C2	complement C2
25966	ENSG00000157617	C2CD2	C2 calcium dependent domain containing 2
9854	ENSG00000172375	C2CD2L	C2CD2 like
26005	ENSG00000168014	C2CD3	C2 domain containing 3 centriole elongation regulator
145741	ENSG00000198535	C2CD4A	C2 calcium dependent domain containing 4A
388125	ENSG00000205502	C2CD4B	C2 calcium dependent domain containing 4B
126567	ENSG00000183186	C2CD4C	C2 calcium dependent domain containing 4C
100191040	ENSG00000225556	C2CD4D	C2 calcium dependent domain containing 4D
9847	ENSG00000111731	C2CD5	C2 calcium dependent domain containing 5
151254	ENSG00000155754	C2CD6	C2 calcium dependent domain containing 6
150590	ENSG00000273045	C2orf15	chromosome 2 open reading frame 15
84226	ENSG00000221843	C2orf16	chromosome 2 open reading frame 16
54980	ENSG00000115998	C2orf42	chromosome 2 open reading frame 42
79074	ENSG00000135974	C2orf49	chromosome 2 open reading frame 49
130813	ENSG00000150873	C2orf50	chromosome 2 open reading frame 50
401027	ENSG00000187944	C2orf66	chromosome 2 open reading frame 66
388969	ENSG00000168887	C2orf68	chromosome 2 open reading frame 68
205327	ENSG00000178074	C2orf69	chromosome 2 open reading frame 69
257407	ENSG00000204128	C2orf72	chromosome 2 open reading frame 72
129852	ENSG00000177994	C2orf73	chromosome 2 open reading frame 73
339804	ENSG00000237651	C2orf74	chromosome 2 open reading frame 74
130355	ENSG00000186132	C2orf76	chromosome 2 open reading frame 76
388960	ENSG00000187833	C2orf78	chromosome 2 open reading frame 78
389073	ENSG00000188674	C2orf80	chromosome 2 open reading frame 80
388963	ENSG00000284308	C2orf81	chromosome 2 open reading frame 81
56918	ENSG00000042304	C2orf83	chromosome 2 open reading frame 83
84281	ENSG00000187699	C2orf88	chromosome 2 open reading frame 88
728537	ENSG00000228486	C2orf92	chromosome 2 open reading frame 92
718	ENSG00000125730	C3	complement C3
719	ENSG00000171860	C3AR1	complement C3a receptor 1
57415	ENSG00000114405	C3orf14	chromosome 3 open reading frame 14
51161	ENSG00000088543	C3orf18	chromosome 3 open reading frame 18
84077	ENSG00000131379	C3orf20	chromosome 3 open reading frame 20
152065	ENSG00000180697	C3orf22	chromosome 3 open reading frame 22
285315	ENSG00000174928	C3orf33	chromosome 3 open reading frame 33
339883	ENSG00000198590	C3orf35	chromosome 3 open reading frame 35
285237	ENSG00000179021	C3orf38	chromosome 3 open reading frame 38
132200	ENSG00000163632	C3orf49	chromosome 3 open reading frame 49
79669	ENSG00000114529	C3orf52	chromosome 3 open reading frame 52
285311	ENSG00000214324	C3orf56	chromosome 3 open reading frame 56
375341	ENSG00000188315	C3orf62	chromosome 3 open reading frame 62
285382	ENSG00000187068	C3orf70	chromosome 3 open reading frame 70
401097	ENSG00000180044	C3orf80	chromosome 3 open reading frame 80
646498	ENSG00000236980	C3orf84	chromosome 3 open reading frame 84
401081	ENSG00000241224	C3orf85	chromosome 3 open reading frame 85
720	ENSG00000244731	C4A	complement C4A (Rodgers blood group)
721	ENSG00000224389	C4B	complement C4B (Chido blood group)
722	ENSG00000123838	C4BPA	complement component 4 binding protein alpha
725	ENSG00000123843	C4BPB	complement component 4 binding protein beta
401152	ENSG00000164096	C4orf3	chromosome 4 open reading frame 3
84103	ENSG00000138813	C4orf17	chromosome 4 open reading frame 17
55286	ENSG00000154274	C4orf19	chromosome 4 open reading frame 19
132321	ENSG00000151470	C4orf33	chromosome 4 open reading frame 33
132989	ENSG00000163633	C4orf36	chromosome 4 open reading frame 36
152940	ENSG00000164123	C4orf45	chromosome 4 open reading frame 45
201725	ENSG00000205208	C4orf46	chromosome 4 open reading frame 46
441054	ENSG00000205129	C4orf47	chromosome 4 open reading frame 47
401115	ENSG00000243449	C4orf48	chromosome 4 open reading frame 48
389197	ENSG00000181215	C4orf50	chromosome 4 open reading frame 50
646603	ENSG00000237136	C4orf51	chromosome 4 open reading frame 51
285556	ENSG00000248713	C4orf54	chromosome 4 open reading frame 54
727	ENSG00000106804	C5	complement C5
728	ENSG00000197405	C5AR1	complement C5a receptor 1
27202	ENSG00000134830	C5AR2	complement component 5a receptor 2
56951	ENSG00000113583	C5orf15	chromosome 5 open reading frame 15
55322	ENSG00000082213	C5orf22	chromosome 5 open reading frame 22
134553	ENSG00000181904	C5orf24	chromosome 5 open reading frame 24
375444	ENSG00000172244	C5orf34	chromosome 5 open reading frame 34
153571	ENSG00000186493	C5orf38	chromosome 5 open reading frame 38
389336	ENSG00000178776	C5orf46	chromosome 5 open reading frame 46
133491	ENSG00000185056	C5orf47	chromosome 5 open reading frame 47
134121	ENSG00000215217	C5orf49	chromosome 5 open reading frame 49
285636	ENSG00000205765	C5orf51	chromosome 5 open reading frame 51
100190949	ENSG00000187658	C5orf52	chromosome 5 open reading frame 52
133874	ENSG00000234511	C5orf58	chromosome 5 open reading frame 58
285679	ENSG00000204661	C5orf60	chromosome 5 open reading frame 60
401207	ENSG00000164241	C5orf63	chromosome 5 open reading frame 63
729	ENSG00000039537	C6	complement C6
29113	ENSG00000204542	C6orf15	chromosome 6 open reading frame 15
57827	ENSG00000204439	C6orf47	chromosome 6 open reading frame 47
347744	ENSG00000137434	C6orf52	chromosome 6 open reading frame 52
352999	ENSG00000184530	C6orf58	chromosome 6 open reading frame 58
81688	ENSG00000112308	C6orf62	chromosome 6 open reading frame 62
221477	ENSG00000198663	C6orf89	chromosome 6 open reading frame 89
168090	ENSG00000112539	C6orf118	chromosome 6 open reading frame 118
387263	ENSG00000185127	C6orf120	chromosome 6 open reading frame 120
647024	ENSG00000188112	C6orf132	chromosome 6 open reading frame 132
221545	ENSG00000204564	C6orf136	chromosome 6 open reading frame 136
135398	ENSG00000197261	C6orf141	chromosome 6 open reading frame 141
206412	ENSG00000203872	C6orf163	chromosome 6 open reading frame 163
404220	ENSG00000185689	C6orf201	chromosome 6 open reading frame 201
221416	ENSG00000181577	C6orf223	chromosome 6 open reading frame 223
441150	ENSG00000221821	C6orf226	chromosome 6 open reading frame 226
730	ENSG00000112936	C7	complement C7
79020	ENSG00000136197	C7orf25	chromosome 7 open reading frame 25
79034	ENSG00000146576	C7orf26	chromosome 7 open reading frame 26
136895	ENSG00000153790	C7orf31	chromosome 7 open reading frame 31
202865	ENSG00000170279	C7orf33	chromosome 7 open reading frame 33
84310	ENSG00000146540	C7orf50	chromosome 7 open reading frame 50
136288	ENSG00000164746	C7orf57	chromosome 7 open reading frame 57
402573	ENSG00000185955	C7orf61	chromosome 7 open reading frame 61
154872	ENSG00000275356	C7orf77	chromosome 7 open reading frame 77
731	ENSG00000157131	C8A	complement C8 alpha chain
732	ENSG00000021852	C8B	complement C8 beta chain
733	ENSG00000176919	C8G	complement C8 gamma chain
65265	ENSG00000182307	C8orf33	chromosome 8 open reading frame 33
116328	ENSG00000165084	C8orf34	chromosome 8 open reading frame 34
157657	ENSG00000156172	C8orf37	chromosome 8 open reading frame 37
157773	ENSG00000164743	C8orf48	chromosome 8 open reading frame 48
541565	ENSG00000241852	C8orf58	chromosome 8 open reading frame 58
203076	ENSG00000171060	C8orf74	chromosome 8 open reading frame 74
84933	ENSG00000189376	C8orf76	chromosome 8 open reading frame 76
414919	ENSG00000213563	C8orf82	chromosome 8 open reading frame 82
389649	ENSG00000196166	C8orf86	chromosome 8 open reading frame 86
100127983	ENSG00000253250	C8orf88	chromosome 8 open reading frame 88
100130301	ENSG00000274443	C8orf89	chromosome 8 open reading frame 89
735	ENSG00000113600	C9	complement C9
79095	ENSG00000171159	C9orf16	chromosome 9 open reading frame 16
84688	ENSG00000164972	C9orf24	chromosome 9 open reading frame 24
55071	ENSG00000135045	C9orf40	chromosome 9 open reading frame 40
257169	ENSG00000157653	C9orf43	chromosome 9 open reading frame 43
286223	ENSG00000186354	C9orf47	chromosome 9 open reading frame 47
375759	ENSG00000179058	C9orf50	chromosome 9 open reading frame 50
138240	ENSG00000204669	C9orf57	chromosome 9 open reading frame 57
84267	ENSG00000165118	C9orf64	chromosome 9 open reading frame 64
203228	ENSG00000147894	C9orf72	C9orf72-SMCR8 complex subunit
51759	ENSG00000136819	C9orf78	chromosome 9 open reading frame 78
138241	ENSG00000155621	C9orf85	chromosome 9 open reading frame 85
100129385	ENSG00000205549	C9orf92	chromosome 9 open reading frame 92
138162	ENSG00000160345	C9orf116	chromosome 9 open reading frame 116
445577	ENSG00000204352	C9orf129	chromosome 9 open reading frame 129
138724	ENSG00000174038	C9orf131	chromosome 9 open reading frame 131
138255	ENSG00000204711	C9orf135	chromosome 9 open reading frame 135
401546	ENSG00000188959	C9orf152	chromosome 9 open reading frame 152
389766	ENSG00000187753	C9orf153	chromosome 9 open reading frame 153
282966	ENSG00000178645	C10orf53	chromosome 10 open reading frame 53
414157	ENSG00000203942	C10orf62	chromosome 10 open reading frame 62
256815	ENSG00000179133	C10orf67	chromosome 10 open reading frame 67
118461	ENSG00000177354	C10orf71	chromosome 10 open reading frame 71
143379	ENSG00000165863	C10orf82	chromosome 10 open reading frame 82
80007	ENSG00000119965	C10orf88	chromosome 10 open reading frame 88
118611	ENSG00000154493	C10orf90	chromosome 10 open reading frame 90
79946	ENSG00000120055	C10orf95	chromosome 10 open reading frame 95
387695	ENSG00000188373	C10orf99	chromosome 10 open reading frame 99
414152	ENSG00000214688	C10orf105	chromosome 10 open reading frame 105
399814	ENSG00000183559	C10orf120	chromosome 10 open reading frame 120
283080	ENSG00000204365	C10orf126	chromosome 10 open reading frame 126
387723	ENSG00000237489	C10orf143	chromosome 10 open reading frame 143
64776	ENSG00000137720	C11orf1	chromosome 11 open reading frame 1
56673	ENSG00000176029	C11orf16	chromosome 11 open reading frame 16
29125	ENSG00000110665	C11orf21	chromosome 11 open reading frame 21
53838	ENSG00000171067	C11orf24	chromosome 11 open reading frame 24
160298	ENSG00000180878	C11orf42	chromosome 11 open reading frame 42
219833	ENSG00000174370	C11orf45	chromosome 11 open reading frame 45
79096	ENSG00000149179	C11orf49	chromosome 11 open reading frame 49
91894	ENSG00000149300	C11orf52	chromosome 11 open reading frame 52
341032	ENSG00000150750	C11orf53	chromosome 11 open reading frame 53
28970	ENSG00000182919	C11orf54	chromosome 11 open reading frame 54
10944	ENSG00000110696	C11orf58	chromosome 11 open reading frame 58
160140	ENSG00000166323	C11orf65	chromosome 11 open reading frame 65
83638	ENSG00000175573	C11orf68	chromosome 11 open reading frame 68
54494	ENSG00000180425	C11orf71	chromosome 11 open reading frame 71
79703	ENSG00000173715	C11orf80	chromosome 11 open reading frame 80
254439	ENSG00000173237	C11orf86	chromosome 11 open reading frame 86
399947	ENSG00000185742	C11orf87	chromosome 11 open reading frame 87
100131378	ENSG00000205177	C11orf91	chromosome 11 open reading frame 91
143678	ENSG00000234776	C11orf94	chromosome 11 open reading frame 94
65998	ENSG00000188070	C11orf95	chromosome 11 open reading frame 95
387763	ENSG00000187479	C11orf96	chromosome 11 open reading frame 96
643037	ENSG00000257057	C11orf97	chromosome 11 open reading frame 97
102288414	ENSG00000278615	C11orf98	chromosome 11 open reading frame 98
57102	ENSG00000047621	C12orf4	chromosome 12 open reading frame 4
91298	ENSG00000133641	C12orf29	chromosome 12 open reading frame 29
283461	ENSG00000180116	C12orf40	chromosome 12 open reading frame 40
374470	ENSG00000179088	C12orf42	chromosome 12 open reading frame 42
64897	ENSG00000157895	C12orf43	chromosome 12 open reading frame 43
121053	ENSG00000151131	C12orf45	chromosome 12 open reading frame 45
160419	ENSG00000165805	C12orf50	chromosome 12 open reading frame 50
121273	ENSG00000177627	C12orf54	chromosome 12 open reading frame 54
115749	ENSG00000185306	C12orf56	chromosome 12 open reading frame 56
113246	ENSG00000111678	C12orf57	chromosome 12 open reading frame 57
144608	ENSG00000182993	C12orf60	chromosome 12 open reading frame 60
91574	ENSG00000130921	C12orf65	chromosome 12 open reading frame 65
144577	ENSG00000174206	C12orf66	chromosome 12 open reading frame 66
728858	ENSG00000214700	C12orf71	chromosome 12 open reading frame 71
728568	ENSG00000204954	C12orf73	chromosome 12 open reading frame 73
387882	ENSG00000235162	C12orf75	chromosome 12 open reading frame 75
400073	ENSG00000174456	C12orf76	chromosome 12 open reading frame 76
647166	ENSG00000226792	C13orf42	chromosome 13 open reading frame 42
100507747	ENSG00000283199	C13orf46	chromosome 13 open reading frame 46
122525	ENSG00000179476	C14orf28	chromosome 14 open reading frame 28
317761	ENSG00000179008	C14orf39	chromosome 14 open reading frame 39
60686	ENSG00000100802	C14orf93	chromosome 14 open reading frame 93
55017	ENSG00000179933	C14orf119	chromosome 14 open reading frame 119
56967	ENSG00000227051	C14orf132	chromosome 14 open reading frame 132
283579	ENSG00000197734	C14orf178	chromosome 14 open reading frame 178
400258	ENSG00000184601	C14orf180	chromosome 14 open reading frame 180
56905	ENSG00000167173	C15orf39	chromosome 15 open reading frame 39
123207	ENSG00000169609	C15orf40	chromosome 15 open reading frame 40
84419	ENSG00000166920	C15orf48	chromosome 15 open reading frame 48
145853	ENSG00000189227	C15orf61	chromosome 15 open reading frame 61
643338	ENSG00000188277	C15orf62	chromosome 15 open reading frame 62
145788	ENSG00000261652	C15orf65	chromosome 15 open reading frame 65
123775	ENSG00000166455	C16orf46	chromosome 16 open reading frame 46
283897	ENSG00000185905	C16orf54	chromosome 16 open reading frame 54
80262	ENSG00000125149	C16orf70	chromosome 16 open reading frame 70
146562	ENSG00000166246	C16orf71	chromosome 16 open reading frame 71
29035	ENSG00000182831	C16orf72	chromosome 16 open reading frame 72
404550	ENSG00000154102	C16orf74	chromosome 16 open reading frame 74
123970	ENSG00000166152	C16orf78	chromosome 16 open reading frame 78
162083	ENSG00000234186	C16orf82	chromosome 16 open reading frame 82
388284	ENSG00000159761	C16orf86	chromosome 16 open reading frame 86
388272	ENSG00000155330	C16orf87	chromosome 16 open reading frame 87
146556	ENSG00000153446	C16orf89	chromosome 16 open reading frame 89
646174	ENSG00000215131	C16orf90	chromosome 16 open reading frame 90
[truncated: 17,194 more rows]

## Sheet: Upregulated in HEK
Gene Name		baseMean	log2FoldChange	lfcSE	stat	pvalue	padj	TPM ( C )	TPM (T)	Log2
HSPA6	3310	79.7214	4.20837	0.485611	8.66612	4.4708e-18	7.41438e-14	0.331895	6.79265	4.35518
KLF11	8462	242.481	1.78873	0.251242	7.11954	1.08286e-12	8.97906e-09	2.67122	10.1333	1.92353
CEP290	80184	472.481	1.03908	0.15917	6.52815	6.65858e-11	3.68086e-07	3.76928	8.46675	1.16752
CNTNAP2	26047	243.715	1.42266	0.238567	5.96336	2.47103e-09	8.19592e-06	1.29683	3.81661	1.5573
CELSR2	1952	554.162	0.885261	0.156292	5.66415	1.47758e-08	3.7109e-05	3.58494	7.24408	1.01485
TMEM132A	54972	485.134	1.25852	0.222585	5.65413	1.56635e-08	3.7109e-05	7.89068	20.675	1.38966
MAN2C1	4123	438.597	1.10987	0.204146	5.43664	5.42955e-08	0.000106876	8.21338	19.4128	1.24096
ANKRD1	27063	30.4802	3.41536	0.636406	5.36663	8.02192e-08	0.000106876	0.250706	2.97677	3.56968
HDAC8	55869	523.302	1.08904	0.203226	5.35879	8.37791e-08	0.000106876	16.1287	37.5896	1.2207
GPRASP2	114928	391.423	0.925853	0.174884	5.29409	1.19611e-07	0.000132242	6.85393	14.2282	1.05375
NIN	51199	891.808	0.910632	0.17476	5.21077	1.88057e-07	0.000167246	7.44515	15.3223	1.04126
RASL10B	91608	80.8382	2.20114	0.433443	5.07826	3.80911e-07	0.000229521	0.870313	4.40675	2.34011
EFNB3	1949	86.6781	2.13244	0.424064	5.02858	4.94116e-07	0.000256075	0.964598	4.6474	2.26843
CPS1	1373	483.962	1.0093	0.202833	4.97603	6.49026e-07	0.000291376	5.43523	11.9846	1.14077
KAT14	57325	190.968	1.51838	0.305159	4.97571	6.50079e-07	0.000291376	2.58066	8.1178	1.65335
TMEM98	26022	512.991	0.993928	0.210833	4.71428	2.42562e-06	0.000705728	18.5747	40.527	1.12555
CSPG5	10675	320.548	1.16497	0.247829	4.70068	2.59298e-06	0.00071973	8.81413	21.6554	1.29684
CUL7	9820	302.042	0.895395	0.190513	4.69992	2.6026e-06	0.00071973	3.71357	7.55858	1.02531
VPS54	51542	310.362	1.17843	0.251748	4.68099	2.85491e-06	0.000776161	4.64666	11.5407	1.31246
CDH24	64403	83.8627	1.47305	0.316075	4.66046	3.15511e-06	0.000794862	1.24851	3.79793	1.60501
TAMM41	132001	213.393	1.17024	0.252229	4.63961	3.49061e-06	0.0008323	8.87815	21.9114	1.30335
CREBL2	1389	234.663	1.03481	0.22309	4.63853	3.50899e-06	0.0008323	3.90533	8.77086	1.16727
RNF157	114804	504.115	0.948357	0.205501	4.61485	3.93383e-06	0.000906092	6.80033	14.3681	1.07919
POMT2	29954	498.025	0.916923	0.201535	4.5497	5.37224e-06	0.00106234	6.8698	14.2028	1.04784
RBL1	5933	600.645	0.942545	0.208173	4.5277	5.9628e-06	0.00109875	6.73633	14.1938	1.07523
FAN1	22909	271.992	1.03587	0.232305	4.45907	8.23145e-06	0.00132534	3.80777	8.56518	1.16954
NBAS	51594	399.085	1.02476	0.231005	4.43611	9.15981e-06	0.00143308	3.49487	7.79649	1.15759
VTI1B	10490	402.458	1.04406	0.235967	4.42458	9.663e-06	0.00148379	18.7837	42.4868	1.17753
TMOD2	29767	177.038	1.34142	0.303446	4.42062	9.84185e-06	0.00148379	1.05649	2.93927	1.47618
PLCH1	23007	163.114	1.14278	0.260822	4.38145	1.17893e-05	0.00161582	1.5552	3.76005	1.27365
HGSNAT	138050	310.941	1.10679	0.253182	4.37153	1.23378e-05	0.00167713	3.65886	8.64304	1.24014
ZNF205	7755	215.547	1.01295	0.2328	4.35116	1.35417e-05	0.00176832	6.73142	14.892	1.14555
SLC16A9	220963	159.333	1.14273	0.263135	4.34275	1.40708e-05	0.00182305	2.41593	5.85471	1.27702
TACO1	51204	610.711	0.88482	0.205232	4.31131	1.62293e-05	0.00190564	28.1318	56.9371	1.01717
AP1S3	130340	230.424	0.885013	0.205334	4.31011	1.6317e-05	0.00190564	3.92269	7.92915	1.01532
MAP2K6	5608	352.431	0.996133	0.233094	4.27353	1.92402e-05	0.00208548	6.80508	14.8972	1.13036
RAB15	376267	236.513	0.982641	0.230998	4.25389	2.10091e-05	0.00218569	4.51155	9.77379	1.11529
INO80C	125476	315.327	0.93881	0.220946	4.24904	2.14684e-05	0.00219727	21.1493	44.5103	1.07353
IFTAP	119710	158.929	1.14179	0.26994	4.2298	2.33901e-05	0.00232276	10.7839	26.1267	1.27664
FYCO1	79443	267.92	1.08039	0.256535	4.21149	2.53692e-05	0.00242067	1.95821	4.53945	1.21298
DNAJB14	79982	393.865	0.869734	0.206818	4.20532	2.60713e-05	0.00242067	8.07725	16.179	1.00218
ICAM1	3383	11.4789	4.46747	1.06273	4.20375	2.62524e-05	0.00242067	0.0303118	0.718692	4.56742
ADAM22	53616	254.056	0.869045	0.207442	4.18935	2.79759e-05	0.00252148	2.0359	4.0757	1.00138
ATP2B4	493	498.488	0.899418	0.214771	4.18781	2.8166e-05	0.00252489	3.85795	7.87711	1.02983
RPS6KA4	8986	188.152	1.29459	0.31106	4.16185	3.15674e-05	0.0026879	3.35676	9.03589	1.4286
C17orf75	64149	219.762	1.12362	0.272292	4.12652	3.68296e-05	0.0028947	2.91683	6.97113	1.25699
PITPNM2	57605	77.0923	1.22064	0.296505	4.11677	3.84213e-05	0.00292284	0.660437	1.68637	1.35243
B4GALT7	11285	224.562	1.13657	0.276838	4.10554	4.03365e-05	0.00299973	7.79389	18.8051	1.27071
NYNRIN	57523	148.092	1.03418	0.257159	4.02158	5.78095e-05	0.00389721	1.20254	2.69111	1.16212
FBF1	85302	172.02	1.01055	0.25176	4.01394	5.97144e-05	0.00394543	2.35519	5.20684	1.14457
MRC2	9902	190.936	0.903606	0.226056	3.99726	6.40798e-05	0.00415117	2.1538	4.40245	1.03142
METTL15	196074	314.319	0.881437	0.220721	3.99344	6.51218e-05	0.00418597	4.94783	9.98747	1.01332
TTYH2	94015	133.409	1.01607	0.256806	3.95657	7.60341e-05	0.00468755	2.47744	5.49486	1.14924
YY2	404281	117.02	0.932161	0.236365	3.94373	8.02227e-05	0.00476469	2.84829	5.95203	1.06329
GALNT16	57452	238.68	0.884447	0.224358	3.94212	8.0764e-05	0.00476572	4.54811	9.20029	1.01641
PET117	100303755	118.245	1.10426	0.281705	3.91991	8.85823e-05	0.0049297	6.19627	14.6149	1.23797
FNDC10	643988	317.586	0.969563	0.248521	3.90134	9.56634e-05	0.00508344	9.89546	21.2506	1.10266
ASPHD2	57168	124.743	0.922563	0.236935	3.89374	9.87088e-05	0.00509275	2.52479	5.23825	1.05292
CYP2R1	120227	63.7565	1.1808	0.305542	3.8646	0.000111269	0.00533321	2.31772	5.75061	1.31101
KIF3C	3797	236.418	0.925012	0.242259	3.81829	0.000134382	0.00600699	2.91327	6.06402	1.05763
DCP1B	196513	183.406	0.954172	0.250222	3.8133	0.000137121	0.00607522	5.66103	12.0179	1.08605
ADRA2C	152	132.149	1.10563	0.290308	3.80845	0.000139839	0.00608239	4.15755	9.80098	1.23719
CHMP6	79643	159.109	1.17081	0.308041	3.80083	0.000144215	0.00616408	5.64686	13.9755	1.30738
HSPA1A	3303	137.561	1.07271	0.284449	3.77117	0.000162484	0.00663704	3.52463	8.10993	1.20222
MAP3K6	9064	135.615	1.01079	0.268537	3.76408	0.000167162	0.00671526	2.00977	4.44154	1.14403
TMEM150C	441027	43.1378	1.64238	0.438626	3.74437	0.00018085	0.00711055	0.624754	2.15394	1.78562
NANOS1	340719	72.441	1.27138	0.339717	3.74247	0.000182223	0.00714418	1.02111	2.69762	1.40154
SYNE3	161176	49.4391	1.34111	0.361197	3.71297	0.000204838	0.00772053	0.201281	0.557937	1.47089
ARL10	285598	98.9736	1.25478	0.339825	3.69243	0.000222119	0.00813904	2.38686	6.24931	1.38858
INHBA	3624	32.3212	1.71404	0.464397	3.69089	0.000223468	0.00816297	0.239199	0.863526	1.85203
MGAM	8972	10.5085	3.26362	0.890309	3.66572	0.000246641	0.00859608	0.0298317	0.31021	3.37833
DHRS4	10901	230.781	0.900369	0.246529	3.65218	0.000260025	0.00878667	13.1683	26.9694	1.03425
TCHP	84260	166.005	0.933997	0.255845	3.65063	0.000261596	0.00878667	3.55818	7.45292	1.06667
ENDOD1	23052	196.415	0.947582	0.260315	3.64014	0.000272495	0.00893093	2.77132	5.86138	1.08067
TNS3	64759	111.615	1.04396	0.28808	3.62384	0.000290259	0.00931074	0.925251	2.09373	1.17816
CXXC5	51523	166.615	0.910214	0.251464	3.61966	0.000294992	0.00937192	4.86874	10.0202	1.04129
NAAA	27163	90.3747	1.15359	0.319436	3.61134	0.000304614	0.00953154	2.96684	7.25481	1.29001
FXYD6	53826	130.633	1.15793	0.321184	3.60519	0.000311922	0.00968712	4.03464	9.8822	1.29239
EEF1AKMT2	399818	85.6483	1.53802	0.427945	3.59395	0.000325696	0.00992895	1.181	3.77747	1.67742
#N/A	5098	59.9898	1.25977	0.351175	3.58729	0.000334128	0.010065	0.812193	2.12172	1.38534
SLC35A1	10559	153.677	1.00544	0.280538	3.58396	0.000338419	0.0101123	5.16866	11.3849	1.13926
PIANP	196500	60.6801	1.24057	0.348455	3.56021	0.000370561	0.010787	1.29866	3.37041	1.3759
TMEM74	157753	54.4936	1.19385	0.336594	3.54686	0.000389853	0.0111664	0.509746	1.27884	1.32698
G0S2	50486	16.3755	2.3865	0.675402	3.53345	0.000410176	0.0115686	0.51916	2.99547	2.52853
SAMD12	401474	49.0433	1.14642	0.325754	3.51929	0.000432708	0.0118809	0.334551	0.809553	1.2749
OSBPL5	114879	84.9225	1.09399	0.312393	3.50197	0.000461831	0.0122794	1.34589	3.14925	1.22645
STK33	65975	51.3461	1.44717	0.417435	3.46682	0.00052666	0.0133142	1.02081	3.06129	1.58442
MOB3A	126308	223.315	0.874852	0.256486	3.41091	0.00064747	0.0151876	4.56818	9.18891	1.00827
NUP205	23165	5306.52	1.08625	0.318688	3.40852	0.000653174	0.0151986	52.4403	121.984	1.21794
TRMT10B	158234	96.1607	1.00045	0.29474	3.39434	0.000687942	0.0155434	2.72373	5.97401	1.13312
ZNF569	148266	131.119	0.875455	0.258126	3.39158	0.000694904	0.015658	2.20087	4.42962	1.00911
AGK	55750	909.886	1.52857	0.453829	3.36816	0.000756716	0.0164259	15.5371	49.1681	1.66201
ANKRD40	91369	1222.37	1.20861	0.361028	3.34768	0.000814899	0.0171938	17.19	43.54	1.34077
ID1	3397	59.237	1.02204	0.307845	3.31996	0.000900289	0.0184554	3.79647	8.42277	1.14963
PPFIA4	8497	88.5846	0.891734	0.269287	3.31146	0.000928092	0.0187472	0.931489	1.89232	1.02255
RAD52	5893	118.013	1.10003	0.333789	3.29559	0.000982152	0.0195234	3.32532	7.82373	1.23436
DHRS4L2	317749	148.647	0.966068	0.29731	3.24936	0.00115664	0.0212422	6.85297	14.7154	1.10253
AKR1B10	57016	4.40228	5.61073	1.72967	3.24381	0.00117941	0.0214738	0	0.574012	5.84301
DPH6	89978	81.0083	0.978524	0.303411	3.22507	0.0012594	0.0223788	2.44218	5.27258	1.11034
ZKSCAN4	387032	93.6319	1.05389	0.32853	3.20788	0.00133717	0.0230756	1.09733	2.50807	1.19258
NPL	80896	51.4738	1.24487	0.389419	3.19674	0.00138991	0.0237138	1.18639	3.09027	1.38116
KBTBD7	84078	127.858	1.16937	0.366661	3.18925	0.00142641	0.0241137	1.6012	3.95375	1.30406
PGBD1	84547	107.793	1.11327	0.349154	3.18847	0.00143026	0.0241542	2.10505	5.00702	1.2501
SEMA6D	80031	62.0313	1.032	0.327153	3.1545	0.00160772	0.0259034	0.671771	1.50485	1.16358
ARHGEF1	9138	410.004	1.54195	0.490175	3.14572	0.00165678	0.0264957	6.2783	20.0415	1.67455
MMP15	4324	123.046	1.01729	0.324943	3.13068	0.00174401	0.0272598	1.84792	4.10937	1.15301
FAM78A	286336	52.1753	1.20486	0.386091	3.12066	0.00180445	0.0279672	0.773558	1.95795	1.33976
ZNF619	285267	18.7176	2.23412	0.717989	3.11163	0.00186055	0.0286262	0.176061	0.912896	2.37437
SYTL4	94121	57.075	1.18673	0.383608	3.0936	0.00197746	0.0295177	0.870986	2.17453	1.31998
FKTN	2218	350.479	1.26654	0.41213	3.07315	0.00211809	0.0308126	2.68295	7.07622	1.39916
EEFSEC	60678	230.883	1.49867	0.489296	3.0629	0.00219203	0.031376	5.20119	16.1212	1.63205
CA12	771	73.5752	0.937237	0.306254	3.06033	0.00221094	0.0316088	1.17509	2.45312	1.06184
TMEM51	55092	93.7919	0.902559	0.294978	3.05975	0.00221519	0.0316423	3.23262	6.63086	1.03649
BCKDK	10295	852.729	0.95087	0.314176	3.02656	0.00247356	0.0339146	25.8391	54.6923	1.08178
MICAL2	9645	122.176	0.888821	0.293686	3.02644	0.00247455	0.0339146	1.28417	2.60436	1.02009
COQ3	51805	158.091	1.63086	0.538879	3.0264	0.00247484	0.0339146	5.91049	20.1115	1.76667
INSYN1	388135	52.0919	1.16029	0.383489	3.02562	0.00248122	0.0339444	0.544655	1.33682	1.29539
ITGA3	3675	61.7948	1.00542	0.33269	3.02211	0.00251023	0.0340926	0.789678	1.73462	1.13529
MRAP2	112609	31.8223	1.29861	0.43011	3.01925	0.00253405	0.0342499	0.784165	2.1195	1.43449
GPRASP1	9737	14.5078	2.16786	0.718351	3.01783	0.00254595	0.0342922	0.088398	0.432731	2.29139
CFD	1675	62.4812	1.14057	0.378729	3.01156	0.00259909	0.0347048	3.35846	8.13549	1.27643
SNAPIN	23557	283.461	1.55488	0.518433	2.9992	0.00270686	0.0354866	13.2654	42.7951	1.68977
ACSF3	197322	191.111	1.52949	0.510313	2.99717	0.00272502	0.0356344	2.57302	8.15276	1.66382
TAZ	6901	302.56	1.38166	0.46326	2.98247	0.00285934	0.0364204	8.74801	24.9959	1.51466
TUBGCP3	10426	343.997	1.49921	0.505641	2.96496	0.00302718	0.0375555	4.7812	14.8285	1.63293
RASGEF1A	221002	77.1823	0.900823	0.304909	2.9544	0.00313278	0.0383707	1.60882	3.29668	1.03501
TESC	54997	77.0224	0.983536	0.334035	2.94441	0.00323574	0.0390802	4.84664	10.5363	1.12032
IL18R1	8809	56.3258	0.906158	0.308118	2.94094	0.00327215	0.039209	1.04807	2.14108	1.03061
AFAP1L1	134265	86.2136	0.955053	0.325	2.93863	0.00329667	0.0394174	1.88213	4.0101	1.09127
VANGL2	57216	377.814	1.31473	0.452542	2.90521	0.00367004	0.0421126	3.92593	10.7133	1.44829
ZNF32	7580	152.467	0.930892	0.321032	2.89969	0.00373538	0.0425756	8.5054	17.8361	1.06835
AGAP2	116986	79.1548	1.02297	0.355973	2.87373	0.00405661	0.04462	0.963795	2.14795	1.15616
PRKCQ	5588	48.5715	1.22057	0.425107	2.87121	0.00408908	0.0448844	0.885893	2.27262	1.35915
PRX	57716	58.3695	0.986301	0.344445	2.86345	0.00419053	0.0457209	0.77874	1.68792	1.11604
NUTM2D	728130	30.7144	1.25276	0.437558	2.86308	0.00419551	0.0457451	0.318648	0.829978	1.38111
TTC26	79989	385.156	1.2755	0.4464	2.8573	0.00427261	0.0463077	5.20174	13.824	1.4101
ESPNL	339768	44.3561	1.11937	0.392023	2.85537	0.00429871	0.046394	0.749212	1.77406	1.24361
WDR31	114987	49.8541	0.920458	0.322376	2.85523	0.00430061	0.046394	0.693703	1.43523	1.04889
MTMR1	8776	837.001	1.09625	0.384661	2.8499	0.00437325	0.0468171	12.9039	30.2393	1.22862
PLAGL2	5326	890.691	1.13348	0.397895	2.84868	0.00439009	0.0469106	9.57188	23.0114	1.26547
ZNF580	51157	334.134	1.14936	0.404044	2.84464	0.00444621	0.0472969	16.6118	40.2741	1.27764
WSCD1	23302	218.826	1.56105	0.549147	2.84268	0.00447358	0.0474531	1.84702	5.97639	1.69408

## Sheet: Downregulated in HEK
Gene Name		baseMean	log2FoldChange	lfcSE	stat	pvalue	padj	TPM ( C )	TPM (T)	Log2
PRRG2	5639	86.5795	-1.7837	0.397611	-4.48604	7.25575e-06	0.00126662	9.21738	2.88442	-1.67608
KLHDC7B	113730	33.5059	-1.52598	0.425764	-3.58409	0.000338257	0.0101123	0.999414	0.376168	-1.40971
TNFRSF8	943	25.6319	-1.94619	0.571308	-3.40656	0.000657876	0.0151986	1.08902	0.304252	-1.83969
RPS10-NUDT3	100529239	60.8814	-1.28368	0.413891	-3.1015	0.00192543	0.0290861	3.30329	1.49491	-1.14385
XKR7	343702	10.025	-2.69314	0.872328	-3.0873	0.00201987	0.0298818	0.575419	0.0970366	-2.56801

## Sheet: Upregulated in PC3 (SFM)
Gene Name		baseMean	log2FoldChange	lfcSE	stat	pvalue	padj	TPM ( C )	TPM ( T )	Log2
RSAD2	91543	13859.9	9.06069	0.187829	48.2391	0	0	2.91401	1418.03	8.92667
OASL	8638	12454.4	7.921	0.155942	50.7943	0	0	9.63187	2137.83	7.79411
IFIT2	3433	30091.3	7.18233	0.141332	50.8188	0	0	23.0508	3070.59	7.05756
IFIT3	3437	15830.2	6.12277	0.13452	45.5158	0	0	35.1269	2242.66	5.99649
ISG15	9636	16223.5	5.65724	0.150515	37.5858	0	0	181.534	8355.88	5.52448
CMPK2	129607	3812.19	6.34353	0.175933	36.0566	1.08841e-284	2.94234e-281	7.13504	529.066	6.21238
TRANK1	9881	2678.08	6.14068	0.172976	35.5001	4.89974e-276	1.13534e-272	1.40417	90.5278	6.01058
MX2	4600	4651.96	7.42132	0.21043	35.2673	1.86345e-272	3.77814e-269	3.60074	561.96	7.28603
IFI16	3428	7404.34	5.32804	0.152074	35.0357	6.43669e-269	1.16003e-265	25.6692	945.472	5.20292
LAMP3	27074	7024.63	5.36725	0.15891	33.7755	4.51858e-250	7.32913e-247	19.5666	738.538	5.23821
OAS3	4940	21762.8	4.53398	0.134793	33.6366	4.89371e-248	7.21599e-245	53.3217	1129.57	4.4049
GBP4	115361	3877.42	6.27071	0.191024	32.8267	2.44781e-236	3.30863e-233	3.17145	223.593	6.13959
DDX58	23586	7371.35	5.0494	0.154107	32.7655	1.82657e-235	2.279e-232	17.8346	541.157	4.9233
HLA-B	3106	6098.83	4.61619	0.141591	32.6022	3.81553e-233	4.42057e-230	59.5769	1336.51	4.48757
IFIT1	3434	15879.1	6.45872	0.200537	32.2072	1.40128e-227	1.51525e-224	15.8492	1279.98	6.33557
SP110	3431	2415.19	4.69929	0.146687	32.0362	3.4141e-225	3.46105e-222	16.2431	386.73	4.57343
SAMD9	54809	12860.7	5.90919	0.184953	31.9496	5.47207e-224	5.221e-221	12.071	665.715	5.78529
HERC5	51191	2060.48	5.38473	0.170844	31.5185	4.84955e-218	4.36999e-215	5.37945	205.779	5.25749
MX1	4599	21398.6	6.41857	0.208744	30.7486	1.27632e-207	1.08958e-204	33.9956	2656.89	6.28825
UBE2L6	9246	3926.14	4.6613	0.15503	30.0672	1.30223e-198	1.05611e-195	45.5334	1052.82	4.53119
IFIH1	64135	6058.97	5.91623	0.200759	29.4694	7.10946e-191	5.49121e-188	10.7286	593.189	5.78895
ZNFX1	57169	7631.79	3.93438	0.133747	29.4167	3.36252e-190	2.4791e-187	25.0442	349.837	3.80414
SAMD9L	219285	7124.75	6.18452	0.210257	29.4141	3.62619e-190	2.55725e-187	5.32775	354.549	6.05632
HLA-C	3107	7932.32	3.88566	0.133785	29.044	1.83248e-185	1.23845e-182	124.712	1685.97	3.75691
ISG20	3669	1402.24	4.88486	0.17101	28.5648	1.839e-179	1.19314e-176	18.5736	501.047	4.75362
TAP1	6890	4547.37	4.36481	0.155366	28.0938	1.16707e-173	7.28069e-171	27.8975	524.724	4.23335
OAS2	4939	15570.1	5.476	0.195021	28.0791	1.76454e-173	1.06003e-170	39.1332	1596.42	5.3503
DDX60L	91351	2600.47	4.40703	0.157559	27.9706	3.69857e-172	2.14253e-169	6.81758	132.26	4.27798
OAS1	4938	6628.3	5.53756	0.199806	27.7148	4.63587e-169	2.59289e-166	35.0386	1490.61	5.41082
HERC6	55008	2697.08	5.36489	0.196902	27.2464	1.83236e-163	9.90695e-161	6.44584	242.688	5.23459
IFITM1	8519	6778.31	5.96646	0.222919	26.7651	8.23347e-158	4.30797e-155	57.2332	3273.81	5.83797
CEACAM1	634	928.931	5.86854	0.220403	26.6265	3.3532e-156	1.69965e-153	1.75439	93.4957	5.73586
TRIM21	6737	1212.27	3.93107	0.14772	26.6116	4.98592e-156	2.45066e-153	15.0603	210.429	3.80451
HELZ2	85441	6394.18	5.0028	0.188165	26.5873	9.5179e-156	4.5406e-153	8.23593	240.414	4.86744
CFH	3075	683.294	5.39149	0.20825	25.8894	8.7585e-148	4.05894e-145	1.55753	59.8006	5.26282
PLEKHA4	57664	830.67	6.90401	0.268801	25.6845	1.74289e-145	7.85269e-143	0.870383	96.2984	6.78972
PLSCR1	5359	3562.55	3.58166	0.139937	25.5947	1.746e-144	7.65406e-142	48.407	530.955	3.4553
IFI27	3429	1170.1	6.62448	0.260755	25.405	2.2194e-142	9.47332e-140	7.07543	633.671	6.48477
HLA-E	3133	8067.01	3.12306	0.126482	24.6917	1.31387e-134	5.46434e-132	121.951	971.95	2.99458
XAF1	54739	1309.95	4.77226	0.198562	24.0341	1.22352e-127	4.96136e-125	5.24629	131.51	4.64773
TENT5A	55603	1258.07	4.17766	0.173983	24.0119	2.08813e-127	8.26083e-125	4.61306	76.4159	4.05008
IFI35	3430	1620.65	4.8616	0.206932	23.4937	4.72613e-122	1.82519e-119	16.9019	447.369	4.72621
SECTM1	6398	3350.75	5.11949	0.225478	22.7051	3.98969e-114	1.50495e-111	16.2426	513.539	4.98262
IL7R	3575	1013.92	3.79272	0.168124	22.5591	1.09325e-112	4.03012e-110	5.8027	73.7704	3.66824
PARP12	64761	1109.3	3.97296	0.176582	22.4992	4.22698e-112	1.52359e-109	6.87908	98.5908	3.84116
IRF7	3665	2210.43	4.13422	0.185748	22.2572	9.61003e-110	3.38858e-107	23.7008	379.113	3.99962
ZC3HAV1	56829	7467.3	3.55298	0.160704	22.1088	2.59828e-108	8.96684e-106	43.8192	471.881	3.42879
HSH2D	84941	553.706	4.81631	0.21861	22.0315	1.43755e-107	4.85771e-105	3.15826	81.1929	4.68415
PSMB9	5698	574.202	5.18556	0.236618	21.9153	1.85536e-106	6.14162e-104	5.79465	191.748	5.04835
PARP10	84875	2196.97	4.44932	0.203235	21.8925	3.06554e-106	9.94462e-104	10.7826	214.356	4.31323
GMPR	2766	692.58	3.95568	0.181048	21.8487	7.99064e-106	2.54134e-103	10.8633	154.518	3.83024
LGALS3BP	3959	8804.11	4.09155	0.189136	21.6329	8.8102e-104	2.7481e-101	84.6903	1313.92	3.95553
MAP2	4133	491.762	3.96718	0.183783	21.5862	2.42193e-103	7.41201e-101	1.59783	22.8713	3.83935
THEMIS2	9473	439.75	5.03826	0.234239	21.509	1.28141e-102	3.84897e-100	2.58601	78.0192	4.91503
RNF213	57674	11679.7	3.30039	0.154447	21.369	2.59753e-101	7.66034e-99	22.4913	203.098	3.17474
PLAAT4	5920	451.571	5.61592	0.262829	21.3672	2.69843e-101	7.81581e-99	4.5643	204.373	5.48467
APOL1	8542	529.2	4.21361	0.197833	21.2988	1.16529e-100	3.31595e-98	3.67826	62.5185	4.08719
PARP14	54625	7201.3	3.40051	0.159802	21.2795	1.75724e-100	4.91422e-98	31.6962	306.91	3.27543
UBA7	7318	557.271	6.06164	0.285479	21.2332	4.71389e-100	1.29592e-97	0.979478	59.291	5.91966
WARS1	7453	5986.61	2.9615	0.139825	21.1801	1.45834e-99	3.94237e-97	98.7831	704.149	2.83355
PSMB8	5696	1323.37	3.48114	0.165084	21.0871	1.04474e-98	2.77797e-96	35.4246	361.055	3.3494
IFI44	10561	2547.49	4.77595	0.226769	21.0608	1.81925e-98	4.7594e-96	20.1948	507.74	4.65203
SHFL	55337	1929.59	4.23821	0.202748	20.9038	4.94668e-97	1.27357e-94	17.9457	308.294	4.1026
DTX3L	151636	5775.22	3.4211	0.163712	20.897	5.70015e-97	1.44463e-94	33.6035	329.632	3.29417
TLR3	7098	513.054	7.10338	0.340111	20.8855	7.25556e-97	1.81054e-94	0.477701	59.9658	6.97189
PDZD2	23037	620.854	3.47118	0.166464	20.8524	1.44886e-96	3.56069e-94	1.73351	17.59	3.34299
TDRD7	23424	951.937	3.30604	0.158684	20.8342	2.12203e-96	5.1372e-94	9.07567	82.2056	3.17916
SP100	6672	4625.63	3.04995	0.147392	20.6927	4.02905e-95	9.61048e-93	71.158	540.641	2.92557
TNFAIP3	7128	1260.88	4.57581	0.223311	20.4908	2.60214e-93	6.11692e-91	4.2222	92.2668	4.44975
CXCL8	3576	3149.67	3.56842	0.174285	20.4746	3.62673e-93	8.40365e-91	56.1621	608.691	3.43804
PARP9	83666	5381.4	3.5911	0.175434	20.4698	4.0045e-93	9.1483e-91	44.2151	487.768	3.46358
IL4I1	259307	396.676	6.21334	0.303999	20.4387	7.57643e-93	1.7068e-90	1.13106	77.5993	6.1003
TRIM38	10475	2191.68	2.65546	0.130142	20.4042	1.53296e-92	3.40612e-90	20.9696	120.926	2.52775
APOL2	23780	1057.46	3.40893	0.168271	20.2586	2.98036e-91	6.53264e-89	14.0341	136.674	3.28373
SERPINE1	5054	7769.41	3.25666	0.160909	20.2391	4.42965e-91	9.57987e-89	90.4392	789.752	3.12638
BATF2	116071	648.295	7.88776	0.390535	20.1973	1.03379e-90	2.20633e-88	0.495607	108.498	7.77426
CLTRN	57393	1564.03	3.34893	0.166395	20.1264	4.33721e-90	9.1363e-88	34.4867	322.72	3.22617
APOL6	80830	3091.33	3.46247	0.172061	20.1235	4.59287e-90	9.55082e-88	9.94757	100.406	3.33535
NLRC5	84166	460.685	6.03244	0.299991	20.1088	6.1834e-90	1.26955e-87	0.408566	24.2139	5.88912
PMAIP1	5366	5008.81	3.7048	0.185153	20.0094	4.56383e-89	9.25316e-87	71.5647	856.871	3.58176
STAT1	6772	17254.3	3.64151	0.185328	19.649	5.89502e-86	1.18046e-83	134.062	1535.64	3.51787
MYD88	4615	2682.81	2.62448	0.13376	19.6209	1.02537e-85	2.02824e-83	52.8905	298.348	2.49592
IFIT5	24138	1449.45	2.93609	0.149655	19.619	1.06345e-85	2.07822e-83	16.299	114.368	2.81083
SLC15A3	51296	391.04	5.32019	0.272134	19.5499	4.13207e-85	7.97883e-83	1.75789	64.6822	5.20145
LGMN	5641	2034.35	2.78691	0.143368	19.4389	3.61796e-84	6.90391e-82	47.6096	300.529	2.65818
STAT2	6773	3724.39	3.07917	0.158787	19.3918	9.04667e-84	1.70624e-81	33.8295	261.909	2.95271
SLFN5	162394	1923.57	2.89126	0.150194	19.2502	1.40678e-82	2.62276e-80	19.2742	130.931	2.76406
TMEM62	80021	612.312	3.16	0.164323	19.2305	2.05714e-82	3.79169e-80	8.60486	70.4128	3.03261
EPSTI1	94240	557.597	7.94443	0.415411	19.1243	1.58549e-81	2.88951e-79	0.284438	63.5622	7.80391
SP140L	93349	889.476	2.91314	0.152637	19.0855	3.33469e-81	6.00986e-79	15.3514	105.941	2.78682
NFKBIA	4792	2164.29	2.80083	0.14704	19.0481	6.81527e-81	1.21477e-78	67.5371	431.731	2.67638
IFITM3	10410	7695.47	3.0694	0.161232	19.0371	8.40082e-81	1.4811e-78	476.653	3650.25	2.93699
TAP2	6891	2425.35	2.64073	0.138817	19.0231	1.09858e-80	1.91601e-78	34.3705	196.366	2.5143
NT5C3A	51251	3236.66	3.50052	0.185734	18.8469	3.11484e-79	5.37476e-77	55.7194	579.544	3.37867
BTN3A1	11119	994.218	3.12204	0.165752	18.8356	3.85379e-79	6.57983e-77	11.318	90.1582	2.99384
OPTN	10133	1819	2.57427	0.137324	18.746	2.0871e-78	3.52634e-76	29.5728	161.242	2.44689
PLA2G4A	5321	629.893	3.41737	0.184616	18.5107	1.69252e-76	2.83017e-74	7.21281	70.5002	3.28899
TRIM5	85363	2224.21	2.66371	0.147237	18.0913	3.73249e-73	6.17766e-71	35.5398	206.573	2.53914
BTN3A2	11118	837.179	2.84433	0.157956	18.0071	1.71321e-72	2.8069e-70	10.715	70.4368	2.71669
DDX60	55601	1816.27	4.28694	0.238242	17.9941	2.16873e-72	3.51767e-70	5.69098	101.928	4.16272
MXD1	4084	688.52	2.86876	0.160425	17.8822	1.62213e-71	2.60504e-69	5.79633	38.7333	2.74036
IFITM2	10581	4199.46	2.99339	0.167811	17.8379	3.58891e-71	5.70707e-69	249.306	1818.48	2.86675
HLA-F	3134	569.947	4.18748	0.236207	17.728	2.54976e-70	4.01525e-68	8.72512	145.613	4.06082
TRIM14	9830	1607	2.34218	0.132133	17.7259	2.64443e-70	4.12429e-68	25.576	118.69	2.21433
GBP5	115362	454.704	4.59169	0.259288	17.7088	3.58487e-70	5.53777e-68	1.7698	38.9298	4.45921
PTGS2	5743	370.039	5.49085	0.312107	17.5928	2.79623e-69	4.27876e-67	0.69623	28.9333	5.37702
IL6	3569	437.069	6.87882	0.392669	17.5181	1.04215e-68	1.57978e-66	1.20697	130.027	6.75128
CASP4	837	992.097	2.60918	0.150026	17.3916	9.55403e-68	1.43487e-65	41.5657	232.432	2.48334
H2AC18	8337	476.183	3.44043	0.198659	17.3183	3.42232e-67	5.04636e-65	29.6196	294.179	3.31207
H2AC19	723790	476.183	3.44043	0.198659	17.3183	3.42232e-67	5.04636e-65	29.6196	294.179	3.31207
ZFYVE26	23503	3153.26	2.44579	0.14333	17.0641	2.74777e-65	4.01522e-63	19.8545	99.0989	2.3194
NCOA7	135112	1260.67	2.63862	0.155075	17.0151	6.34613e-65	9.19055e-63	15.1549	86.3344	2.51015
APOL3	80833	281.704	5.93206	0.348752	17.0094	6.99316e-65	1.0038e-62	0.780713	42.7588	5.77529
RASGRP3	25780	296.304	3.77214	0.22216	16.9794	1.16648e-64	1.65968e-62	1.66628	20.7641	3.63939
TYMP	1890	403.519	3.89427	0.229566	16.9636	1.52603e-64	2.15236e-62	5.87944	79.9305	3.76499
LAP3	51056	2241.74	2.47269	0.14588	16.9501	1.91969e-64	2.68426e-62	63.9382	325.379	2.34737
IFI30	10437	768.86	3.62419	0.213891	16.9441	2.12667e-64	2.94826e-62	21.6669	243.545	3.49062
N4BP1	9683	1482.46	2.1829	0.128981	16.9242	2.98187e-64	4.09881e-62	14.7687	61.4106	2.05594
CD274	29126	370.831	3.96618	0.235695	16.8276	1.53192e-63	2.08804e-61	2.36562	33.9984	3.84518
SCN3A	6328	331.903	4.50988	0.268333	16.807	2.16821e-63	2.93069e-61	0.60807	12.5835	4.37115
NMI	9111	1156.84	2.93155	0.177316	16.5329	2.12791e-61	2.85246e-59	35.0148	245.169	2.80774
B4GALT5	9334	2904.52	2.32242	0.140565	16.5221	2.54404e-61	3.38232e-59	40.0749	183.578	2.19562
IL15RA	3601	234.629	3.72287	0.225344	16.5208	2.59809e-61	3.4261e-59	3.92816	47.5353	3.59708
CSF1	1435	437.327	4.35603	0.26403	16.4983	3.77574e-61	4.93892e-59	1.97212	36.9196	4.22657
SLC1A3	6507	397.793	3.19074	0.194112	16.4376	1.02851e-60	1.33459e-58	3.95385	33.0477	3.06322
PNPT1	87178	3548	2.33545	0.14224	16.4191	1.39719e-60	1.7986e-58	49.7703	230.499	2.2114
PHF11	51131	448.091	2.88123	0.175993	16.3713	3.06686e-60	3.91688e-58	13.1984	89.1202	2.75539
HES4	57801	284.637	4.09417	0.251016	16.3104	8.32228e-60	1.05459e-57	6.28297	98.6342	3.97257
HLA-A	3105	8393.89	1.99375	0.122349	16.2956	1.06094e-59	1.33399e-57	408.909	1489.35	1.86483
ADAR	103	9942.58	2.11773	0.133201	15.8987	6.46622e-57	8.06785e-55	110.77	439.21	1.98734
CD68	968	4015.41	3.98351	0.251392	15.8458	1.50194e-56	1.85965e-54	50.6412	727.206	3.84398
CCRL2	9034	296.509	3.12866	0.198414	15.7684	5.13735e-56	6.31271e-54	7.31733	58.6114	3.00179
B2M	567	26329	2.50085	0.159223	15.7067	1.36183e-55	1.6596e-53	1570.03	8157.49	2.37734
IGFBP6	3489	2052.1	2.84088	0.180876	15.7062	1.37106e-55	1.6596e-53	101.302	661.521	2.70713
EIF2AK2	5610	3066.64	2.267	0.14553	15.5775	1.03492e-54	1.24343e-52	51.1583	225.228	2.13834
UNC93B1	81622	955.226	3.1062	0.199527	15.5678	1.20393e-54	1.43586e-52	16.8039	131.916	2.97276
C1R	715	1933.94	2.06345	0.133003	15.5142	2.77907e-54	3.29026e-52	58.1464	222.413	1.93548
BTN3A3	10384	796.685	2.77359	0.178919	15.502	3.36384e-54	3.95374e-52	13.4047	83.7911	2.64406
ERAP1	51752	2297.19	1.95701	0.126271	15.4986	3.54772e-54	4.13986e-52	36.6383	130.363	1.83111
NUPR1	26471	1014.68	2.17258	0.141158	15.3911	1.87852e-53	2.1764e-51	81.6602	337.318	2.0464
TMEM140	55281	879.519	2.26159	0.147516	15.3312	4.73211e-53	5.4436e-51	28.7697	126.423	2.13564
ICAM1	3383	3223.93	3.12126	0.203681	15.3242	5.26873e-53	6.01822e-51	40.4726	320.415	2.98492
MLKL	197259	511.058	2.47592	0.163458	15.1471	7.91509e-52	8.97781e-50	12.2136	62.2119	2.3487
BIRC3	330	1157.66	2.89894	0.19165	15.1262	1.08741e-51	1.22485e-49	7.7267	53.0356	2.77904
IRF1	3659	1538.56	3.16843	0.209925	15.0932	1.7963e-51	2.00938e-49	17.0913	139.717	3.03118
TRIM56	81844	626.216	2.50775	0.166899	15.0256	4.99445e-51	5.54862e-49	10.3974	54.0729	2.37869
GBP2	2634	760.118	3.59623	0.239557	15.012	6.12851e-51	6.76165e-49	8.77326	97.3006	3.47126
TRIM26	7726	1779.02	2.21409	0.147492	15.0115	6.1697e-51	6.76165e-49	35.231	149.27	2.083
DENND5A	23258	2557.55	1.95408	0.130538	14.9694	1.16338e-50	1.26644e-48	41.437	146.948	1.82631
PSMB10	5699	343.55	3.38435	0.227912	14.8494	7.01832e-50	7.58914e-48	11.5906	110.591	3.25421
KLF6	1316	2272.41	1.93397	0.130319	14.8402	8.0506e-50	8.64773e-48	39.7376	139.085	1.80739
LY6E	4061	3101.97	3.20755	0.216188	14.8369	8.45798e-50	9.02556e-48	100.543	844.415	3.07014
DSP	1832	2135.3	2.42956	0.164364	14.7815	1.92697e-49	2.02958e-47	13.9062	68.7045	2.30468
TMEM229B	161145	181.675	5.1574	0.350494	14.7146	5.1926e-49	5.4338e-47	0.478188	15.6436	5.03185
HBD	3045	3127.68	12.6672	0.861088	14.7107	5.50346e-49	5.72219e-47	0.233881	1457.37	12.6053
ADAP1	11033	202.886	4.34002	0.295321	14.6959	6.84464e-49	7.07134e-47	1.60793	29.7685	4.21051
IRF9	10379	895.373	2.75112	0.187253	14.692	7.25375e-49	7.44657e-47	26.8999	165.147	2.61808
CITED2	10370	1395.13	2.38364	0.163251	14.6011	2.76528e-48	2.82093e-46	45.672	217.587	2.25221
PLA1A	51365	163.339	4.68571	0.320999	14.5973	2.92378e-48	2.96398e-46	1.33539	31.472	4.55874
IL18BP	10068	340.69	3.49448	0.24029	14.5427	6.494e-48	6.5424e-46	7.02136	72.3419	3.36501
PRKD2	25865	1073.58	2.69423	0.185288	14.5408	6.68301e-48	6.69126e-46	16.5876	97.9287	2.56163
BST2	684	3138.05	8.65905	0.60224	14.3781	7.10392e-47	7.06905e-45	3.12798	1145.77	8.51687
SAMHD1	25939	3094.44	2.18335	0.152079	14.3567	9.67043e-47	9.56429e-45	68.6125	286.147	2.06022
ACE2	59272	150.509	5.5243	0.388096	14.2344	5.60739e-46	5.47903e-44	0.354958	15.073	5.40818
HIP1R	9026	749.421	2.56983	0.180704	14.2212	6.7668e-46	6.5723e-44	9.52729	51.6693	2.43917
KLF4	9314	1468.16	2.8315	0.199197	14.2146	7.44235e-46	7.18541e-44	24.2599	157.174	2.69572
IL22RA1	58985	157.04	4.52493	0.320929	14.0995	3.82515e-45	3.64965e-43	0.854404	18.1311	4.4074
IRF2	3660	605.952	2.25391	0.160587	14.0355	9.45561e-45	8.96901e-43	17.949	78.3047	2.1252
MOV10	4343	1450.2	2.40922	0.172425	13.9726	2.2917e-44	2.16113e-42	25.4745	123.409	2.27632
FYB1	2533	133.966	5.0142	0.358928	13.9699	2.37907e-44	2.23055e-42	0.331442	9.75568	4.87941
GBP3	2635	3712.81	2.77607	0.198836	13.9616	2.67502e-44	2.49361e-42	60.5708	382.192	2.6576
PML	5371	2283.47	3.24404	0.232561	13.9492	3.18276e-44	2.94996e-42	24.9595	214.719	3.10479
INHBA	3624	767.154	2.37302	0.171727	13.8185	1.97073e-43	1.80595e-41	22.4332	106.519	2.2474
ERAP2	64167	1150.51	2.11867	0.153409	13.8106	2.1999e-43	2.00463e-41	16.0572	63.9026	1.99265
ENDOD1	23052	1295.73	1.99778	0.145842	13.6982	1.04051e-42	9.42854e-41	21.7043	79.4574	1.8722
ELF1	1997	939.594	2.14461	0.156688	13.6872	1.21152e-42	1.09172e-40	18.1965	73.488	2.01385
RBM43	375287	673.854	2.05908	0.150651	13.6678	1.58017e-42	1.41605e-40	13.1039	49.9527	1.93057
CPEB2	132864	470.973	2.81393	0.206364	13.6358	2.45438e-42	2.18736e-40	3.3899	21.7644	2.68265
PPP1R15A	23645	3752.84	2.93077	0.215926	13.5731	5.78554e-42	5.12795e-40	71.6597	498.479	2.7983
RUNX2	860	379.386	2.79055	0.206315	13.5257	1.10302e-41	9.72335e-40	3.34163	21.1032	2.65884
ATF3	467	2107.64	6.26196	0.463298	13.5161	1.25735e-41	1.10239e-39	5.16246	361.021	6.12788
SEMA3A	10371	880.067	2.19708	0.16335	13.4501	3.07305e-41	2.67983e-39	10.9286	45.8212	2.06791
CYP2J2	1573	124.714	4.19889	0.312265	13.4466	3.22494e-41	2.79725e-39	1.34693	22.6887	4.07422
EPGN	255324	402.799	2.60616	0.194127	13.4251	4.31223e-41	3.70076e-39	8.54407	47.4847	2.47447
DUSP16	80824	500.85	2.25667	0.168368	13.4032	5.78869e-41	4.94171e-39	5.40041	23.6319	2.12959
EDN1	1906	132.121	3.95169	0.295049	13.3933	6.61509e-41	5.61763e-39	1.49208	21.1687	3.82654
GRB10	2887	2422.32	1.83725	0.137374	13.3741	8.57001e-41	7.23987e-39	43.0362	141.001	1.71208
BLZF1	8548	1007.29	1.97366	0.148085	13.3279	1.59307e-40	1.33884e-38	34.262	123.224	1.8466
PTN	5764	197.375	3.49632	0.262491	13.3198	1.77629e-40	1.48513e-38	4.04555	41.9242	3.37337
CXCL2	2920	143.801	4.37304	0.329534	13.2704	3.4385e-40	2.86012e-38	2.11235	40.0234	4.24392
CFB	629	283.403	8.19458	0.618974	13.239	5.22583e-40	4.30269e-38	0.140552	38.4412	8.0954
RNF19B	127544	724.354	2.02205	0.153883	13.1402	1.93828e-39	1.58783e-37	21.892	81.2454	1.89188
NR1D1	9572	699.769	3.12361	0.238094	13.1192	2.5551e-39	2.0826e-37	10.2042	80.9331	2.98757
SLC25A28	81894	506.897	2.61012	0.199082	13.1108	2.85734e-39	2.3173e-37	17.7749	98.9974	2.47755
ST8SIA4	7903	254.388	3.15354	0.241015	13.0844	4.04154e-39	3.26138e-37	1.6926	13.768	3.02401
ARRDC3	57561	1633.63	2.5983	0.199025	13.0552	5.93803e-39	4.76806e-37	21.7079	120.926	2.47784
KCNV1	27012	132.057	3.66718	0.281654	13.0202	9.39449e-39	7.50634e-37	1.28616	14.9604	3.54001
RBCK1	10616	2592.55	2.48049	0.190567	13.0164	9.87194e-39	7.84916e-37	56.0821	284.781	2.34424
C17orf67	339210	322.015	2.73589	0.210319	13.0083	1.09817e-38	8.68891e-37	8.0938	49.3477	2.60809
NUB1	51667	3654.26	1.98501	0.152897	12.9827	1.53471e-38	1.2084e-36	91.6876	333.295	1.862
CXCL3	2921	164.463	4.05469	0.312697	12.9668	1.88661e-38	1.4783e-36	3.15289	47.9358	3.92636
OGFR	11054	1926.69	2.47452	0.191125	12.9471	2.43885e-38	1.90183e-36	47.9395	242.598	2.33928
CASP7	840	619.302	2.10474	0.163491	12.8737	6.32776e-38	4.91082e-36	17.917	70.5782	1.97789
SLC2A13	114134	365.12	2.72172	0.212122	12.8309	1.10043e-37	8.49953e-36	2.68663	16.2452	2.59614
TRAF1	7185	139.865	4.62646	0.360662	12.8277	1.1476e-37	8.82181e-36	0.497004	11.2718	4.50331
TFPI2	7980	2198.71	2.02113	0.157765	12.811	1.42315e-37	1.08885e-35	69.7737	260.134	1.8985
NCF2	4688	262.707	2.85546	0.223501	12.7761	2.2309e-37	1.69884e-35	5.60089	37.2632	2.73403
SOD2	6648	2069.91	1.98575	0.155851	12.7414	3.48233e-37	2.63941e-35	112.723	409.83	1.86224
CCNA1	8900	258.598	2.68427	0.210847	12.7309	3.98204e-37	3.00413e-35	6.96649	40.9837	2.55655
TRIM25	7706	5518.9	1.66746	0.131029	12.7259	4.24568e-37	3.18819e-35	90.6383	262.959	1.53664
H1-2	3006	1521.65	2.06797	0.16292	12.6931	6.45597e-37	4.82562e-35	157.644	604.838	1.93988
TREX1	11277	238.681	3.26179	0.257258	12.6791	7.72295e-37	5.74616e-35	4.62214	40.6213	3.1356
JAK2	3717	884.659	2.34846	0.186298	12.6059	1.95872e-36	1.44411e-34	10.7611	50.3278	2.22553
RNF149	284996	1107.43	1.75278	0.13982	12.5359	4.74746e-36	3.48434e-34	33.535	103.561	1.62674
PSME2	5721	2136.16	1.79149	0.143247	12.5063	6.89234e-36	5.03576e-34	226.596	719.382	1.66664
LIMA1	51474	2043.2	1.80041	0.144205	12.4851	9.0063e-36	6.55077e-34	49.2065	156.927	1.67317
H2BC21	8349	876.455	2.50699	0.201423	12.4464	1.46309e-35	1.05943e-33	23.0984	120.765	2.38634
NOCT	25819	267.101	2.75157	0.22112	12.4438	1.51081e-35	1.08913e-33	6.9028	42.5127	2.62264
CPED1	79974	259.031	2.54414	0.204815	12.4217	1.9936e-35	1.4245e-33	3.53902	18.8874	2.416
ANGPTL6	83854	125.441	3.89945	0.314106	12.4144	2.18235e-35	1.55253e-33	1.6753	22.7721	3.76478
GTPBP2	54676	853.899	1.90481	0.153885	12.3781	3.43217e-35	2.431e-33	23.6345	80.9705	1.7765
H2BC8	8339	175.714	3.38628	0.274922	12.3173	7.31234e-35	5.15679e-33	13.6211	129.825	3.25265
LAMA3	3909	3764.52	1.54639	0.125724	12.2999	9.0701e-35	6.3687e-33	62.4181	166.736	1.41753
GBP7	388646	102.746	4.25175	0.346875	12.2573	1.53497e-34	1.07316e-32	0.814745	14.3187	4.13541
ZNF107	51427	754.917	1.81387	0.148706	12.1977	3.19833e-34	2.22648e-32	12.3757	39.822	1.68605
ATP10A	57194	115.347	3.62596	0.298748	12.1372	6.71033e-34	4.65135e-32	0.649603	7.34404	3.49894
ETS2	2114	1319.39	1.8267	0.150719	12.1199	8.28222e-34	5.71649e-32	30.0959	97.7879	1.70009
ACOD1	730249	133.95	6.68587	0.552118	12.1095	9.4068e-34	6.46518e-32	0.242555	22.6146	6.5428
SCIN	85477	185.976	3.15418	0.260651	12.1012	1.04126e-33	7.12627e-32	2.48508	20.2195	3.02438
PDCD1LG2	80380	98.254	4.0453	0.334955	12.0771	1.39509e-33	9.50774e-32	0.908122	13.7939	3.925
GSDMD	79792	1541.93	1.88432	0.156377	12.0499	1.94188e-33	1.31788e-31	72.8321	245.392	1.75244
PROCR	10544	954.969	1.79909	0.149524	12.0321	2.40885e-33	1.62123e-31	56.3942	180.039	1.67469
ZFP36	7538	291.034	3.45185	0.287667	11.9994	3.57743e-33	2.39777e-31	5.49813	54.8156	3.31757
XRN1	54464	1533.81	1.88819	0.159485	11.8393	2.44528e-32	1.6123e-30	12.7488	43.2103	1.76101
MTMR11	10903	190.294	2.72599	0.230711	11.8156	3.24339e-32	2.12987e-30	3.53342	21.4715	2.60329
CDKN1A	1026	508.237	2.43187	0.205837	11.8146	3.28242e-32	2.14681e-30	14.4773	71.1968	2.29802
PCGF5	84333	1100.28	1.74051	0.147447	11.8043	3.71052e-32	2.41705e-30	50.2872	153.705	1.6119
CYTH1	9267	893.006	1.70888	0.146107	11.6961	1.33382e-31	8.6538e-30	24.8836	74.3652	1.57943
IL24	11009	163.309	5.15716	0.442464	11.6555	2.15018e-31	1.38948e-29	0.884144	29.0016	5.03571
EHD4	30844	2691.17	1.90528	0.163537	11.6505	2.28196e-31	1.46879e-29	76.9997	263.304	1.7738
GBP1	2633	2548.54	7.09572	0.609391	11.6439	2.46372e-31	1.57951e-29	2.38319	298.548	6.96893
BCL2L13	23786	1203.41	1.6751	0.143963	11.6356	2.71711e-31	1.7351e-29	24.4752	71.6477	1.5496
ARL14	80117	101.6	4.38864	0.379653	11.5596	6.60098e-31	4.19874e-29	1.35653	26.2049	4.27184
CTSS	1520	143.777	3.1567	0.273704	11.5333	8.96787e-31	5.68199e-29	1.38575	11.3374	3.03235
FBXO6	26270	420.759	2.13325	0.185556	11.4965	1.3735e-30	8.66855e-29	19.6596	78.8091	2.00313
IDO1	3620	1671.26	5.88912	0.515933	11.4145	3.53861e-30	2.22466e-28	5.68247	304.325	5.74295
SQSTM1	8878	7879.82	1.68193	0.148028	11.3622	6.44814e-30	4.02265e-28	253.027	741.08	1.55034
CXCL11	6373	1036.04	11.6541	1.0305	11.3092	1.18218e-29	7.34673e-28	0.0789851	231.532	11.5173
CPNE8	144402	262.562	2.29939	0.203514	11.2985	1.33554e-29	8.26812e-28	5.02932	22.6015	2.16798
SAT1	6303	1443.65	1.79803	0.15937	11.2821	1.60821e-29	9.91832e-28	112.101	357.893	1.67473
IRAK2	3656	524.86	1.75661	0.156822	11.2013	4.01953e-29	2.45101e-27	13.605	42.0346	1.62744
DDIT3	1649	733.912	1.86343	0.168583	11.0535	2.10897e-28	1.27166e-26	65.4194	218.228	1.73805
JADE2	23338	935.73	1.63826	0.148255	11.0503	2.18477e-28	1.31248e-26	13.8616	39.4586	1.50925
SH3KBP1	30011	2348.94	1.39896	0.126676	11.0436	2.35458e-28	1.40927e-26	60.3819	146.021	1.27399
H2AC6	8334	623.185	1.90763	0.174255	10.9473	6.84364e-28	4.05123e-26	94.7908	324.526	1.77552
CDKL5	6792	183.336	2.48887	0.227372	10.9462	6.92678e-28	4.08554e-26	3.17305	16.3204	2.36274
H2AC8	3012	116.486	3.23498	0.296087	10.9258	8.67776e-28	5.09975e-26	7.78505	67.3111	3.11207
PRR15	222171	792.238	2.16886	0.198574	10.9222	9.0303e-28	5.28778e-26	33.1898	135.805	2.03272
GCH1	2643	703.693	1.83455	0.168083	10.9145	9.82306e-28	5.7313e-26	22.9279	74.9101	1.70806
NID1	4811	1275.05	1.6391	0.150337	10.9029	1.11695e-27	6.47035e-26	20.6338	58.8267	1.51146
H2BC18	440689	106.011	3.4354	0.31522	10.8984	1.17279e-27	6.76963e-26	5.71313	56.7134	3.31134
C1S	716	496.855	2.11264	0.193975	10.8913	1.26847e-27	7.29597e-26	13.0058	51.5598	1.98709
TNIP1	10318	4550.82	1.70583	0.156795	10.8794	1.44584e-27	8.28675e-26	148.845	444.198	1.57739
PSME1	5720	2546.95	1.45222	0.133689	10.8627	1.73629e-27	9.91639e-26	263.755	661.568	1.32669
FNDC3A	22862	2015.08	1.45613	0.134712	10.8092	3.11275e-27	1.77008e-25	34.4072	86.5221	1.33036
SQOR	58472	1115.15	1.61721	0.149618	10.809	3.12111e-27	1.77008e-25	57.4849	161.295	1.48844
CNDP2	55748	1324.33	1.42092	0.131517	10.804	3.29361e-27	1.86141e-25	27.8228	68.2601	1.29478
C3AR1	719	109.11	6.80746	0.633203	10.7508	5.8733e-27	3.285e-25	0.195457	19.6039	6.64815
H2BC4	8347	200.482	2.38196	0.223619	10.6519	1.70917e-26	9.4941e-25	28.9558	138.405	2.25697
ZCCHC2	54877	886.455	1.50391	0.141423	10.6342	2.06667e-26	1.14019e-24	16.3329	42.4309	1.37734
AREG	374	912.732	1.72175	0.162133	10.6194	2.42241e-26	1.33191e-24	65.663	198.452	1.59564
TMEM158	25907	601.941	1.57335	0.148468	10.5973	3.0682e-26	1.68129e-24	31.7242	86.4585	1.44642
RUBCN	9711	1157.17	1.78872	0.16897	10.586	3.45917e-26	1.88915e-24	15.2038	47.941	1.65683
SLC6A9	6536	350.937	2.36485	0.223896	10.5623	4.45813e-26	2.42654e-24	7.06438	33.184	2.23185
SOGA3	387104	98.9522	3.21913	0.305043	10.553	4.9182e-26	2.66659e-24	0.317862	2.72288	3.09866
STAT6	6778	862.283	1.69921	0.16102	10.5528	4.93205e-26	2.66659e-24	20.4359	60.7356	1.57144
PLXNA2	5362	336.057	1.87182	0.177953	10.5186	7.091e-26	3.80848e-24	2.47861	8.29753	1.74315
RTP4	64108	156.538	7.92005	0.753228	10.5148	7.38315e-26	3.9523e-24	0.250044	54.6195	7.77109
LIF	3976	2213.03	1.86884	0.178041	10.4967	8.94898e-26	4.77475e-24	47.252	157.171	1.73389
MT1M	4499	89.3278	3.51455	0.335085	10.4885	9.75569e-26	5.18811e-24	6.07143	63.7614	3.39257
CXCL1	2919	868.977	2.10678	0.202892	10.3838	2.93898e-25	1.54773e-23	54.3532	214.218	1.97864
PATL1	219988	2072.23	1.37965	0.13297	10.3756	3.20077e-25	1.68014e-23	54.5576	130.082	1.25357
LGALS9	3965	543.471	10.723	1.03586	10.3518	4.1079e-25	2.14936e-23	0.0707488	112.234	10.6315
IGFBP3	3486	1396.8	1.8903	0.18275	10.3436	4.47283e-25	2.33278e-23	44.3279	151.236	1.77051
XBP1	7494	1683.64	1.33846	0.129509	10.3349	4.89857e-25	2.54663e-23	103.006	238.779	1.21294
C6orf141	135398	172.904	2.33326	0.225856	10.3308	5.1158e-25	2.64964e-23	6.65119	30.6315	2.20333
PTPRH	5794	497.278	1.94749	0.188519	10.3305	5.12938e-25	2.64964e-23	10.2337	36.1299	1.81987
IFI6	2537	6222.59	5.35503	0.519511	10.3078	6.49484e-25	3.32323e-23	69.6121	2609.22	5.22814
LNPEP	4012	525.753	1.79025	0.173849	10.2977	7.21617e-25	3.6807e-23	10.6998	33.8438	1.6613
GATA6	2627	216.256	2.34766	0.228583	10.2705	9.56981e-25	4.8507e-23	3.71444	17.2765	2.2176
RAB24	53917	449.613	1.62818	0.158552	10.2691	9.71559e-25	4.90925e-23	27.1639	76.9404	1.50205
PARP3	10039	605.71	1.92898	0.187938	10.264	1.02425e-24	5.15943e-23	21.1079	73.2816	1.79567
PRRG4	79056	803.359	1.60903	0.157057	10.2449	1.24771e-24	6.26561e-23	14.122	39.3231	1.47744
DUSP1	1843	197.864	2.2411	0.219162	10.2258	1.52025e-24	7.61065e-23	6.64953	28.8457	2.11703
TNC	3371	1696.49	1.60995	0.157572	10.2172	1.65988e-24	8.28408e-23	19.1015	53.4982	1.48581
NKX3-1	4824	119.095	2.54733	0.249661	10.2032	1.91911e-24	9.54844e-23	2.16096	11.5581	2.41916
PPM1K	152926	560.661	1.87025	0.183537	10.19	2.19673e-24	1.08631e-22	7.20356	24.043	1.73883
HDAC9	9734	810.239	1.58923	0.155973	10.1891	2.21718e-24	1.09309e-22	18.7931	51.6398	1.45828
NECTIN2	5819	1097.69	1.61999	0.159704	10.1437	3.53467e-24	1.72169e-22	43.573	122.26	1.48844
MUC13	56667	81.8918	3.65859	0.360761	10.1413	3.62189e-24	1.75364e-22	0.817817	9.40895	3.52418
RIPOR2	9750	116.152	3.03556	0.299405	10.1386	3.72278e-24	1.79713e-22	1.47407	11.0376	2.90454
SPSB1	80176	430.035	1.74718	0.172423	10.1331	3.94048e-24	1.89657e-22	12.4262	38.1077	1.6167
H1-4	3008	73.0913	5.33695	0.529089	10.087	6.30365e-24	3.02501e-22	0.877756	32.7718	5.22249
JUNB	3726	1242.83	1.84564	0.183373	10.0649	7.89696e-24	3.77843e-22	58.316	190.961	1.71131
GALNT3	2591	1095.64	1.45477	0.14462	10.0593	8.36311e-24	3.9897e-22	35.1442	88.0575	1.32516
TAPBP	6892	3774.47	1.80034	0.17899	10.0583	8.443e-24	4.016e-22	89.0096	282.237	1.66488
CKAP4	10970	4880.85	1.35744	0.135271	10.035	1.06931e-23	5.07139e-22	177.081	416.255	1.23306
IL15	3600	198.325	2.12729	0.212053	10.0319	1.10379e-23	5.21966e-22	6.18154	24.784	2.00337
NOD1	10392	175.728	2.21263	0.220615	10.0293	1.13263e-23	5.32499e-22	2.72047	11.5483	2.08575
MVP	9961	728.112	1.60865	0.160423	10.0276	1.15337e-23	5.40685e-22	24.3013	67.7888	1.48001
SCARB2	950	4260.46	1.48543	0.148723	9.9879	1.72192e-23	8.02571e-22	91.9732	236.3	1.36133
PARP8	79668	171.843	2.09413	0.209737	9.98455	1.78098e-23	8.27724e-22	1.78296	6.96987	1.96686
CNP	1267	1911.42	1.31419	0.13167	9.98096	1.84666e-23	8.55796e-22	41.2716	93.9549	1.18682
GPRC5B	51704	557.578	1.86228	0.186779	9.9705	2.05201e-23	9.48251e-22	16.502	54.8671	1.7333
CREBRF	153222	442.203	1.52761	0.153655	9.94183	2.73753e-23	1.26144e-21	7.14025	18.8513	1.40062
PLAUR	5329	1085.29	1.94505	0.195997	9.9239	3.27685e-23	1.50568e-21	57.1729	200.731	1.81186
SLC3A2	6520	1591.22	1.54542	0.155904	9.91269	3.66641e-23	1.67992e-21	82.5528	220.18	1.41529
ETV7	51513	91.8065	6.82664	0.688925	9.90913	3.79953e-23	1.73601e-21	0.203341	21.4536	6.72118
FAS	355	111.918	2.72848	0.27605	9.884	4.88432e-23	2.21915e-21	2.08538	12.7013	2.6066
IFNL1	282618	311.54	11.7763	1.19252	9.87514	5.33588e-23	2.41754e-21	0	131.076	13.6781
SERPING1	710	92.8192	6.83279	0.693351	9.85474	6.53872e-23	2.94606e-21	0.177116	17.9766	6.66528
HNF4G	3174	275.943	1.92169	0.195686	9.82026	9.21059e-23	4.10428e-21	5.54096	19.1599	1.78988
H3C4	8351	98.9246	2.82673	0.28852	9.79734	1.15587e-22	5.13649e-21	5.2178	33.9142	2.70038
GEM	2669	426.874	2.14574	0.2196	9.77115	1.49746e-22	6.61818e-21	14.1752	57.4375	2.01863
BAZ1A	11177	2898.5	1.51485	0.155266	9.75647	1.73078e-22	7.6286e-21	49.2384	129.207	1.39183
MOB3C	148932	344.372	1.88704	0.19448	9.70302	2.92712e-22	1.28318e-20	10.2629	34.6369	1.75487
H2BC12	85236	1567.19	1.3219	0.136307	9.69797	3.0756e-22	1.34464e-20	204.079	467.087	1.19457
C21orf91	54149	658.363	1.40529	0.145337	9.66915	4.07742e-22	1.77307e-20	13.0063	31.5476	1.27832
MT1F	4494	125.479	2.89423	0.300454	9.63283	5.8108e-22	2.52009e-20	12.8474	87.3581	2.76547
IFNB1	3456	263.835	11.5368	1.20184	9.59928	8.05087e-22	3.47301e-20	0	113.133	13.4657
CASP1	834	246.771	11.4392	1.1924	9.59343	8.52055e-22	3.65931e-20	0	55.9791	12.4507
USP15	9958	2009.74	1.34571	0.140278	9.59316	8.54296e-22	3.65931e-20	38.503	89.7437	1.22084
CPEB3	22849	138.182	2.35321	0.245304	9.59307	8.55043e-22	3.65931e-20	1.53123	7.14182	2.2216
CXCL10	3627	467.897	11.4003	1.18846	9.59251	8.59715e-22	3.66963e-20	0.0511856	137.216	11.3884
ZNF618	114991	532.617	1.81311	0.189127	9.58675	9.09059e-22	3.87006e-20	5.10325	16.3441	1.67928
NAPA	8775	1703.62	1.81271	0.189537	9.56386	1.13444e-21	4.81694e-20	81.5522	260.994	1.67822
TNFRSF14	8764	240.086	2.26935	0.237716	9.54647	1.34185e-21	5.6827e-20	9.40829	41.3562	2.1361
MFSD12	126321	741.752	1.83652	0.192903	9.52044	1.72447e-21	7.2841e-20	29.5137	96.2607	1.70556
CMTR1	23070	1236.11	1.44013	0.151633	9.49743	2.15127e-21	9.03979e-20	31.7166	78.5923	1.30915
PODXL	5420	2438.24	1.44369	0.152217	9.48444	2.4369e-21	1.0161e-19	43.389	108.06	1.31643
NCKAP5	344148	174.1	2.29366	0.242031	9.47675	2.62319e-21	1.08819e-19	1.51746	6.84318	2.17301
STEAP1	26872	469.067	1.6052	0.169959	9.44466	3.56558e-21	1.4716e-19	34.3289	95.5209	1.47639
COL8A1	1295	138.291	2.44961	0.259543	9.43817	3.79329e-21	1.5616e-19	2.74479	13.6976	2.31915
LRIG3	121227	175.797	2.18774	0.232617	9.4049	5.2079e-21	2.13853e-19	3.26278	13.6002	2.05945
CEBPB	1051	358.901	1.61503	0.171866	9.39701	5.61377e-21	2.29938e-19	16.4391	46.1005	1.48765
QSOX1	5768	5239.39	1.50288	0.160158	9.38375	6.36642e-21	2.60109e-19	184.913	478.218	1.37082
VEGFC	7424	1431.41	1.34802	0.143764	9.3766	6.81353e-21	2.77677e-19	76.3127	178.253	1.22393
MT2A	4502	5901.99	2.46441	0.263289	9.36007	7.96837e-21	3.23927e-19	768.341	3859.16	2.32847
BRIP1	83990	1920.4	1.35632	0.145155	9.34394	9.28132e-21	3.76358e-19	26.0049	60.8338	1.22609
CDKN2A	1029	2000.22	1.77948	0.190881	9.32245	1.13679e-20	4.59821e-19	152.882	477.574	1.6433
MSX1	4487	110.971	2.5786	0.27817	9.26988	1.86363e-20	7.48219e-19	3.22901	17.6497	2.45048
BTC	685	145.066	2.32387	0.250879	9.26292	1.98919e-20	7.95679e-19	7.1701	32.8633	2.19641
TMEM92	162461	237.491	2.25381	0.243319	9.26279	1.99165e-20	7.95679e-19	5.90269	25.7444	2.12481
POLR3C	10623	967.401	1.23515	0.1335	9.25208	2.20165e-20	8.77413e-19	60.0048	129.447	1.10921
RIPK2	8767	2411.52	1.18641	0.128979	9.19843	3.63221e-20	1.44398e-18	111.692	232.974	1.06064
TXNIP	10628	2799.34	1.64199	0.178669	9.19016	3.92245e-20	1.55555e-18	90.1932	258.747	1.52045
ALDH3A1	218	235.42	1.98642	0.216615	9.17028	4.71806e-20	1.86197e-18	10.3618	37.5344	1.85693
SLC12A7	10723	944.869	1.52917	0.166849	9.16495	4.95696e-20	1.94678e-18	18.0408	47.5266	1.39747
ZC3H12A	80149	209.133	2.53267	0.276638	9.15517	5.42728e-20	2.12634e-18	4.45792	23.483	2.39717
MAFF	23764	673.574	1.60808	0.176454	9.11332	7.99014e-20	3.11539e-18	27.0151	75.2072	1.4771
KDM6A	7403	1032.71	1.2171	0.133784	9.09747	9.24571e-20	3.58769e-18	21.1442	44.9914	1.08939
C3	718	50.9925	4.13844	0.456571	9.06417	1.25552e-19	4.84869e-18	0.21241	3.40483	4.00266
HSPA6	3310	435.504	2.79221	0.309253	9.02887	1.73457e-19	6.68283e-18	8.13521	51.6309	2.66598
MFSD14A	64645	1531.08	1.35197	0.14978	9.02637	1.77453e-19	6.82059e-18	63.5525	148.54	1.22483
TLDC2	140711	156.712	2.2696	0.252276	8.99651	2.33016e-19	8.93502e-18	5.19119	22.8779	2.13982
HIVEP1	3096	410.326	1.6885	0.187915	8.98545	2.57676e-19	9.85733e-18	4.30405	12.6944	1.56042
GNB4	59345	1340.75	1.27566	0.142061	8.97971	2.7147e-19	1.03606e-17	23.9524	53.1025	1.14861
OTUD4	54726	2305.94	1.27981	0.142531	8.97914	2.72879e-19	1.03899e-17	37.4611	83.488	1.15618
PRPH	5630	50.5615	4.54031	0.506384	8.96615	3.07054e-19	1.16637e-17	0.44394	9.52675	4.42355
CDCP1	64866	7299.91	1.25465	0.140007	8.96133	3.20784e-19	1.21568e-17	141.821	309.125	1.12412
THSD1	55901	65.4621	3.98683	0.445012	8.95891	3.27891e-19	1.23972e-17	0.474531	6.816	3.84435
CASP8	841	876.042	1.4113	0.157622	8.95372	3.43707e-19	1.2965e-17	44.7891	109.387	1.28822
CXCL16	58191	284.147	2.0159	0.22598	8.9207	4.63344e-19	1.74372e-17	9.88389	36.5181	1.88546
SPRY2	10253	710.876	1.3384	0.15023	8.90903	5.14815e-19	1.92847e-17	37.2679	86.2241	1.21016
ADAMTS1	9510	715.584	1.42224	0.159681	8.90673	5.25594e-19	1.96432e-17	16.416	40.1899	1.29173
HEG1	57493	217.784	2.0262	0.227819	8.8939	5.90007e-19	2.19493e-17	1.83749	6.8794	1.90454
RICTOR	253260	1603.92	1.35341	0.152633	8.86706	7.5102e-19	2.78754e-17	18.5798	43.4906	1.22696
OAF	220323	693.455	1.76857	0.199484	8.8657	7.60218e-19	2.81524e-17	31.7678	98.5882	1.63385
IFNL2	282616	138.274	10.6047	1.19884	8.84573	9.09302e-19	3.35202e-17	0	67.8259	12.7276
ACP2	53	625.753	1.54698	0.174935	8.84314	9.30653e-19	3.42294e-17	28.3588	75.6489	1.41552
ABCD1	215	1202.25	2.11689	0.241253	8.77456	1.7157e-18	6.2677e-17	24.1457	95.0878	1.97749
KRT75	9119	233.98	1.83023	0.208676	8.77065	1.77639e-18	6.47485e-17	9.49028	30.9115	1.70362
ELOVL7	79993	86.5016	2.51392	0.286661	8.76966	1.79209e-18	6.51741e-17	1.29841	6.78582	2.38577
CLCF1	23529	402.53	1.87624	0.213997	8.76762	1.82476e-18	6.62139e-17	18.3959	61.5207	1.74169
PHACTR4	65979	1910.98	1.61522	0.184244	8.76675	1.83894e-18	6.65796e-17	29.9466	83.4946	1.47929
KRT8	3856	4364.42	1.1897	0.135768	8.76278	1.9049e-18	6.88048e-17	284.108	592.185	1.05961
SMIM14	201895	543.102	1.49769	0.171494	8.7332	2.47567e-18	8.90364e-17	33.1813	85.7165	1.3692
ATP10D	57205	103.469	2.28675	0.262308	8.71779	2.83681e-18	1.01799e-16	1.0563	4.71533	2.15834
MRNIP	51149	292.529	1.51055	0.174491	8.65688	4.8486e-18	1.72844e-16	27.5595	71.9873	1.38519
RND3	390	2505.55	1.56746	0.181567	8.63295	5.9789e-18	2.1128e-16	90.4317	246.67	1.44768
TRAFD1	10906	1808.99	1.31143	0.152146	8.61949	6.72508e-18	2.37132e-16	75.2916	171.194	1.18507
RRBP1	6238	4329.1	1.29558	0.150499	8.60857	7.39794e-18	2.60292e-16	131.336	295.382	1.16932
MAST4	375449	502.731	1.46263	0.169947	8.60642	7.53801e-18	2.64646e-16	5.31707	13.3993	1.33346
AGRN	375790	6661.57	1.85692	0.21627	8.58611	8.99645e-18	3.14488e-16	77.7697	255.829	1.7179
DCP1A	55802	1387.78	1.1956	0.139615	8.56351	1.0948e-17	3.81886e-16	27.5789	57.7059	1.06516
GADD45A	1647	1232	1.84037	0.215261	8.54951	1.23614e-17	4.29339e-16	79.754	262.908	1.72093
CD7	924	53.9192	4.65622	0.54521	8.54024	1.33946e-17	4.64233e-16	0.60688	14.1551	4.54376
CEBPD	1052	155.5	2.04084	0.239118	8.53487	1.40312e-17	4.8526e-16	9.42692	35.4826	1.91225
GADD45B	4616	504.989	1.67906	0.197413	8.5053	1.8112e-17	6.22407e-16	34.0412	99.5509	1.54815
HGH1	51236	803.48	1.73857	0.205061	8.47832	2.28474e-17	7.83478e-16	29.9923	91.1435	1.60355
CCND3	896	1009.92	1.93996	0.229585	8.44985	2.91677e-17	9.98103e-16	40.4156	140.995	1.80266
PLCG2	5336	65.4768	2.86897	0.340079	8.43619	3.27856e-17	1.11954e-15	0.72405	4.83032	2.73796
ZEB2	9839	47.0035	4.10952	0.488003	8.42109	3.73012e-17	1.26575e-15	0.147479	2.32062	3.97593
APOBEC3G	60489	571.571	1.71486	0.204199	8.39797	4.54262e-17	1.53184e-15	28.466	85.2214	1.58198
DBF4B	80174	593.421	1.78746	0.212896	8.39593	4.62214e-17	1.55542e-15	15.8639	49.8328	1.65135
ADM	133	126.107	2.23134	0.265897	8.39176	4.78932e-17	1.60834e-15	5.99383	25.8387	2.10798
CCR1	1230	76.5421	7.30407	0.872017	8.37606	5.47311e-17	1.83417e-15	0.0697053	10.177	7.18982
H2BC5	3017	374.381	1.52713	0.182935	8.34792	6.94741e-17	2.31866e-15	51.5309	135.854	1.39854
B3GNT2	10678	528.346	1.37242	0.164944	8.32053	8.75742e-17	2.89446e-15	20.7253	49.1812	1.24671
C15orf48	84419	95.5186	2.7648	0.333064	8.30112	1.03139e-16	3.39333e-15	5.52589	34.4378	2.63971
JUN	3725	1880.8	1.87665	0.226081	8.30078	1.03431e-16	3.39607e-15	47.5687	159.706	1.74733
IFI44L	10964	2132.12	3.9382	0.474542	8.29895	1.05037e-16	3.43489e-15	8.67754	122.296	3.81695
GAL3ST4	79690	98.4627	2.7252	0.328452	8.29712	1.06666e-16	3.48112e-15	1.9877	12.0393	2.59858
CCDC88C	440193	408.274	1.46469	0.176671	8.2905	1.12772e-16	3.66567e-15	5.63907	14.256	1.33804
BTN2A1	11120	610.886	1.30082	0.156995	8.28576	1.17357e-16	3.79947e-15	23.9025	53.8232	1.17107
RND1	27289	49.9569	3.65597	0.442596	8.26028	1.4533e-16	4.69572e-15	0.868199	10.0249	3.52942
GDF15	9518	712.015	2.37477	0.287753	8.2528	1.54724e-16	4.98931e-15	37.5301	176.026	2.22967
NCOA3	8202	2095.17	1.19402	0.145664	8.19706	2.46347e-16	7.92807e-15	31.3105	65.6586	1.06834
GTPBP1	9567	1071.32	1.51843	0.185277	8.19548	2.49602e-16	8.00184e-15	21.5829	56.3418	1.38432
C4orf33	132321	179.905	2.17756	0.265722	8.1949	2.50801e-16	8.02366e-15	7.81367	32.4509	2.05419
RTL9	57529	61.2709	6.55863	0.800983	8.18823	2.65093e-16	8.46419e-15	0.046586	4.0332	6.43588
SYTL3	94120	59.069	2.98924	0.365224	8.18467	2.7304e-16	8.70079e-15	0.944006	6.89604	2.8689
PLAAT2	54979	151.339	9.77007	1.19781	8.15663	3.44502e-16	1.09351e-14	0.0800061	69.2761	9.75803
FGF13	2258	68.9963	2.59706	0.319161	8.13715	4.0469e-16	1.28204e-14	1.68275	9.3156	2.46883
CLEC2B	9976	181.214	1.90123	0.234046	8.1233	4.53662e-16	1.43159e-14	7.31773	25.0342	1.77443
RELB	5971	270.62	2.09738	0.258252	8.12148	4.6055e-16	1.45051e-14	8.81237	34.403	1.96493
TSC22D1	8848	3802.89	1.21724	0.150069	8.11117	5.01362e-16	1.57599e-14	119.491	254.421	1.09032
CRISPLD1	83690	424.751	1.29933	0.1602	8.1107	5.03295e-16	1.579e-14	11.1277	25.0751	1.1721
ELMO2	63916	770.315	1.20788	0.148987	8.10729	5.17627e-16	1.62083e-14	25.0254	52.8978	1.07981
H4C5	8367	39.5462	4.71398	0.582836	8.088	6.06509e-16	1.88821e-14	1.5289	36.3664	4.57204
NBN	4683	3726.27	1.16448	0.144201	8.07537	6.72697e-16	2.09026e-14	97.142	199.898	1.04109
YEATS2	55689	2250.29	1.1297	0.140107	8.06313	7.43679e-16	2.302e-14	42.4908	85.2338	1.00427
PTK2B	2185	104.157	2.25937	0.280269	8.06141	7.54182e-16	2.33006e-14	1.65174	7.25596	2.13518
KIAA1217	56243	1208.9	1.54702	0.192135	8.05177	8.16044e-16	2.51639e-14	16.9589	45.0835	1.41056
SRGN	5552	5051.73	1.13033	0.140474	8.04653	8.51732e-16	2.62146e-14	489.643	983.234	1.0058
AIFM2	84883	762.04	1.32403	0.164875	8.03051	9.70663e-16	2.95943e-14	26.361	60.2593	1.19278
ANGPT1	284	65.4639	2.74563	0.343095	8.00255	1.21873e-15	3.68803e-14	0.773868	4.72903	2.61139
TYSND1	219743	1013.03	1.34452	0.16838	7.98502	1.40495e-15	4.23574e-14	35.475	82.1361	1.21121
PCDH17	27253	61.7073	6.98891	0.877955	7.96044	1.71425e-15	5.15865e-14	0.0237197	2.75181	6.85815
TINF2	26277	607.284	1.20138	0.151035	7.95435	1.80077e-15	5.39898e-14	34.8709	73.456	1.07485
NMNAT2	23057	976.172	1.17904	0.148312	7.94973	1.86913e-15	5.5936e-14	21.0427	43.6812	1.05369
HSPA1B	3304	2993.98	1.55052	0.195252	7.94111	2.00388e-15	5.98579e-14	117.436	315.603	1.42623
MMP13	4322	4646.34	3.77585	0.475687	7.93768	2.06003e-15	6.14223e-14	45.0093	569.661	3.66181
ACHE	43	355.676	1.89737	0.239095	7.93562	2.09439e-15	6.22181e-14	11.0027	37.3291	1.76244
IFNL3	282617	68.0322	9.58163	1.21022	7.91726	2.42805e-15	7.19981e-14	0	41.1814	12.0078
ELF3	1999	471.704	1.5931	0.201303	7.91393	2.49383e-15	7.38138e-14	14.7215	40.512	1.46043
PDGFRL	5157	218.971	1.50326	0.190386	7.89584	2.88363e-15	8.50408e-14	11.6787	30.3014	1.37551
SIX1	6495	1002.38	1.21873	0.154475	7.88955	3.03288e-15	8.92801e-14	44.0221	93.8525	1.09217
ANKRD1	27063	53.8872	3.45097	0.439173	7.85788	3.90689e-15	1.14593e-13	0.883345	8.9209	3.33614
RESF1	55196	716.253	1.2423	0.158132	7.85606	3.96413e-15	1.16062e-13	13.382	29.0177	1.11664
GOLM1	51280	3119	1.22667	0.156206	7.85287	4.06609e-15	1.18832e-13	118.03	253.878	1.10498
PTX3	5806	2416.77	1.42554	0.181897	7.83708	4.61158e-15	1.3405e-13	131.231	324.448	1.30588
CACNA1I	8911	64.7807	9.50868	1.21458	7.82876	4.92692e-15	1.42705e-13	0	2.3543	7.87915
ZFAND2A	90637	560.743	1.34187	0.171743	7.81324	5.57385e-15	1.61155e-13	68.5882	159.614	1.21856
STAP2	55620	394.278	1.2319	0.157969	7.79839	6.27021e-15	1.80645e-13	31.0324	66.7523	1.10504
AEN	64782	412.941	1.60114	0.20556	7.78914	6.74657e-15	1.9368e-13	12.9078	35.6988	1.46763
IL12A	3592	40.0108	3.9743	0.511017	7.77723	7.41274e-15	2.12429e-13	0.649975	9.35736	3.84765
LGALS3	3958	1225.47	1.16161	0.149418	7.77422	7.5911e-15	2.17156e-13	143.941	294.283	1.03173
FGFBP1	9982	1096.92	1.29407	0.166522	7.77117	7.77636e-15	2.22064e-13	91.3085	204.818	1.16552
ZFP36L1	677	3768.29	1.57065	0.202334	7.76266	8.3166e-15	2.37074e-13	116.529	314.478	1.43227
PDLIM7	9260	1252.78	1.95174	0.251555	7.75871	8.57958e-15	2.43704e-13	66.9325	234.909	1.81132
SCNM1	79005	668.321	1.17752	0.151769	7.75862	8.58583e-15	2.43704e-13	39.4258	81.4926	1.04753
C16orf70	80262	426.684	1.35506	0.174655	7.7585	8.59425e-15	2.43704e-13	16.0017	37.4977	1.22858
IL32	9235	190.137	2.11665	0.273147	7.74913	9.25242e-15	2.61454e-13	13.9508	55.2243	1.98495
THTPA	79178	191.161	1.63426	0.210911	7.74859	9.29183e-15	2.62111e-13	9.59387	27.1907	1.50293
KRT17	3872	42.52	5.71025	0.739218	7.72472	1.12104e-14	3.14046e-13	0.195801	9.56688	5.61059
NAV2	89797	906.806	1.24937	0.162104	7.70719	1.28614e-14	3.59057e-13	10.1146	21.9764	1.11951
KLF3	51274	821.016	1.15623	0.150181	7.6989	1.37238e-14	3.81819e-13	17.7569	36.198	1.02753
APOD	347	50.0373	2.89517	0.377628	7.66673	1.76432e-14	4.87518e-13	2.02352	13.8346	2.77334
SUSD3	203328	102.666	2.01737	0.264188	7.63612	2.23863e-14	6.15434e-13	6.61917	24.6028	1.8941
FLT3LG	2323	76.1305	2.51984	0.330025	7.6353	2.25301e-14	6.18339e-13	4.08085	21.5296	2.39938
TMEM50A	23585	1648.71	1.20529	0.157907	7.63294	2.2946e-14	6.28689e-13	84.0486	177.754	1.08059
TCN2	6948	62.4103	2.58304	0.340649	7.5827	3.38449e-14	9.21082e-13	1.69293	9.32333	2.46132
ITGA5	3678	841.958	1.25827	0.166279	7.56721	3.81323e-14	1.03257e-12	22.9292	50.1083	1.12786
RP2	6102	1032.44	1.18908	0.157204	7.56391	3.91126e-14	1.05558e-12	32.1943	67.4019	1.06598
ADAM8	101	834.271	1.96572	0.259999	7.5605	4.01533e-14	1.08187e-12	20.5147	72.7031	1.82536
ARHGEF2	9181	770.273	1.42337	0.188278	7.55993	4.03298e-14	1.08482e-12	19.815	48.4167	1.28892
CCNL1	57018	1162.93	1.17221	0.155619	7.53259	4.97446e-14	1.32925e-12	53.5945	110.418	1.04281
MECOM	2122	396.763	1.23214	0.163776	7.52331	5.3408e-14	1.4248e-12	8.65681	18.6461	1.10697
CARD6	84674	194.635	1.63763	0.218282	7.50236	6.26794e-14	1.6585e-12	4.53525	12.9419	1.51279
CXXC4	80319	35.88	4.55541	0.608625	7.48476	7.16759e-14	1.88731e-12	0.104938	2.22037	4.40319
ZBTB43	23099	330.474	1.26563	0.169263	7.47728	7.58772e-14	1.98504e-12	6.41575	14.1049	1.13651
EBF4	57593	37.1825	3.48355	0.466662	7.46481	8.34195e-14	2.16837e-12	0.408102	4.19139	3.36043
SEMA7A	8482	625.991	1.47766	0.197966	7.46422	8.37952e-14	2.17465e-12	19.7046	50.0632	1.34522
LAMB3	3914	1340.42	1.45875	0.195471	7.46272	8.4752e-14	2.19597e-12	34.2671	85.9864	1.32729
CHRNA1	1134	85.5256	2.25403	0.30217	7.45947	8.68693e-14	2.24366e-12	2.858	12.5023	2.12911
IL1B	3553	328.884	1.36084	0.182537	7.45515	8.97643e-14	2.31475e-12	24.229	56.8523	1.23048
DNPEP	23549	715.065	1.1873	0.159271	7.45459	9.01459e-14	2.3209e-12	35.2626	73.3622	1.0569
HDX	139324	224.347	1.61645	0.217035	7.44789	9.48425e-14	2.43409e-12	3.46007	9.72962	1.49158
EPHA7	2045	323.182	1.64416	0.22115	7.43462	1.04865e-13	2.67861e-12	4.62508	13.2624	1.51979
MST1R	4486	773.495	1.58047	0.213126	7.41566	1.21021e-13	3.08157e-12	16.2722	44.2836	1.44437
MISP	126353	314.665	1.65772	0.224674	7.37833	1.60283e-13	4.06216e-12	10.2815	29.6268	1.52685
HOXB3	3213	131.021	1.95661	0.265309	7.37483	1.64557e-13	4.164e-12	2.92057	10.3434	1.82439
PLEKHA6	22874	538.97	1.26339	0.171379	7.37191	1.68198e-13	4.24948e-12	8.39345	18.4364	1.13522
SEMA3C	10512	1648.15	1.23073	0.167245	7.35888	1.85461e-13	4.67836e-12	37.234	80.1261	1.10565
TMEM109	79073	1902.99	1.2163	0.165361	7.35543	1.9031e-13	4.7932e-12	93.5809	198.473	1.08466
CCDC117	150275	716.163	1.25388	0.170701	7.3455	2.04984e-13	5.1548e-12	20.7452	45.3809	1.12931
HTATIP2	10553	571.235	1.20704	0.164559	7.33497	2.21771e-13	5.55969e-12	48.6008	102.95	1.08289
MIER1	57708	659.727	1.17228	0.160187	7.31818	2.51358e-13	6.29171e-12	14.6976	30.3981	1.04839
STARD5	80765	57.0703	2.84343	0.388613	7.31687	2.53829e-13	6.34378e-12	2.03605	13.4314	2.72177
HLA-G	3135	34.5776	5.3998	0.739129	7.30563	2.75973e-13	6.86546e-12	0.196865	7.71551	5.29248
PTPRR	5801	64.6134	2.40919	0.330228	7.29552	2.97504e-13	7.38976e-12	1.46968	7.14392	2.28121
SAR1A	56681	10009.7	1.27708	0.17535	7.28301	3.26442e-13	8.07147e-12	378.339	842.538	1.15506
TAPBPL	55080	40.3659	3.30258	0.45379	7.27777	3.39393e-13	8.3662e-12	0.797952	7.18861	3.17134
RAET1L	154064	46.3889	6.56731	0.903857	7.26588	3.70629e-13	9.10849e-12	0.249967	20.6097	6.36544
PRKRIP1	79706	402.754	1.16988	0.161218	7.25649	3.97279e-13	9.73392e-12	22.3648	46.0183	1.04098
GANC	2595	336.837	1.21159	0.167113	7.25013	4.16364e-13	1.01555e-11	8.67343	18.3913	1.08435
NECAP1	25977	575.704	1.14285	0.157701	7.24694	4.26301e-13	1.0368e-11	27.1269	54.9424	1.0182
AIM2	9447	41.2018	8.85659	1.22327	7.24009	4.48398e-13	1.08715e-11	0	9.98607	9.96377
PDP1	54704	1243.37	1.19445	0.165049	7.23697	4.58812e-13	1.11074e-11	34.7843	73.0276	1.07001
C4A	720	50.0566	3.1197	0.432627	7.21105	5.55227e-13	1.33617e-11	0.377564	3.01242	2.99613
BACH1	571	901.848	1.13701	0.157998	7.19635	6.18446e-13	1.48171e-11	20.2485	40.8005	1.01077
SELL	6402	32.3048	3.85581	0.536409	7.18818	6.566e-13	1.56849e-11	0.337528	4.45597	3.72266
PRR4	11272	101.715	1.90889	0.265824	7.18105	6.91794e-13	1.64771e-11	14.3583	49.387	1.78225
FAM53B	9679	351.977	1.43282	0.199698	7.17496	7.23295e-13	1.71769e-11	6.5405	16.1124	1.3007
CD74	972	32.3637	4.58637	0.640412	7.16159	7.97446e-13	1.89102e-11	0.363596	7.90664	4.44266
FSIP2	401024	152.93	1.8224	0.256401	7.10761	1.18071e-12	2.77956e-11	0.627337	2.0362	1.69857
CSAG3	389903	37.1027	8.70447	1.23126	7.06955	1.55433e-12	3.6223e-11	0	17.1918	10.7475
ODF3B	440836	30.6196	4.95226	0.700731	7.06727	1.58016e-12	3.67721e-11	0.386613	11.012	4.83205
AMBRA1	55626	660.647	1.40529	0.198925	7.06441	1.61305e-12	3.74837e-11	13.6407	32.9614	1.27286
DYNLT1	6993	674.578	1.39311	0.197289	7.06126	1.65003e-12	3.82335e-11	93.9968	226.998	1.272
MUC2	4583	99.4441	2.62971	0.373226	7.04588	1.84292e-12	4.25208e-11	0.346451	1.96216	2.50172
S100P	6286	51.3849	2.81841	0.400103	7.04421	1.86514e-12	4.29723e-11	4.90503	31.8065	2.69699
TNFAIP2	7127	277.084	1.7739	0.252951	7.01282	2.33563e-12	5.35085e-11	5.93224	18.4933	1.64035
FAM122C	159091	182.418	1.45218	0.207397	7.00192	2.52486e-12	5.76806e-11	9.15638	22.9083	1.32302
PLA2G4C	8605	43.7139	3.15183	0.451806	6.97607	3.03549e-12	6.8765e-11	0.684105	5.57952	3.02785
CSRNP1	64651	183.178	1.56636	0.22494	6.96348	3.31958e-12	7.48868e-11	5.72488	15.4692	1.43408
PI4K2B	55300	592.842	1.26236	0.181463	6.95654	3.4872e-12	7.84499e-11	18.9714	41.7828	1.13908
H2AW	92815	97.9208	1.87548	0.269639	6.95552	3.51274e-12	7.89149e-11	16.6454	55.9131	1.74807
REC8	9985	40.6478	3.01767	0.434087	6.95176	3.60767e-12	8.09355e-11	0.747759	5.54058	2.88939
SCLT1	132320	219.998	1.29704	0.186919	6.93903	3.94807e-12	8.82063e-11	8.18528	18.4363	1.17145
CXCL6	6372	408.981	1.55152	0.223699	6.93574	4.04105e-12	9.00948e-11	24.3229	65.4215	1.42745
NFKB2	4791	972.352	1.29847	0.187586	6.92204	4.45197e-12	9.86488e-11	35.7033	80.0266	1.16442
S100A2	6273	439.364	1.54484	0.223517	6.91149	4.79575e-12	1.06121e-10	45.5046	121.32	1.41473
TICAM1	148022	989.657	1.81757	0.263478	6.89838	5.25972e-12	1.15914e-10	31.8569	101.726	1.67501
CCN1	3491	2536.02	1.25667	0.182284	6.894	5.42442e-12	1.19058e-10	127.845	280.774	1.13502
TMEM132A	54972	631.208	1.86744	0.270889	6.89377	5.43333e-12	1.19093e-10	15.3354	50.6919	1.72489
SLC41A2	84102	317.693	1.39965	0.203083	6.89201	5.50079e-12	1.20409e-10	9.64609	23.3714	1.27673
IKZF2	22807	201.052	1.80862	0.263827	6.85533	7.1149e-12	1.54697e-10	1.8551	5.93004	1.67654
FCMR	9214	80.2496	2.59707	0.379404	6.84515	7.63968e-12	1.65221e-10	1.62232	8.9624	2.46582
POLK	51426	592.638	1.13128	0.165691	6.82764	8.63247e-12	1.85455e-10	16.146	32.4604	1.00751
LRCH2	57631	104.206	1.72758	0.253252	6.82156	9.00565e-12	1.92961e-10	1.92321	5.82521	1.5988
DNAJC1	64215	439.757	1.22431	0.179631	6.8157	9.38055e-12	2.00464e-10	23.3499	50.0979	1.10134
ITM2B	9445	2701.49	1.13608	0.166705	6.81491	9.43196e-12	2.01298e-10	174.571	352.241	1.01275
TAF4B	6875	232.777	1.38381	0.20336	6.80475	1.01225e-11	2.15751e-10	5.3039	12.687	1.25822
CARD16	114769	35.5857	6.17846	0.908663	6.79951	1.04974e-11	2.23449e-10	0.269467	17.6739	6.03537
HELB	92797	62.975	2.25676	0.332416	6.78895	1.12949e-11	2.40109e-10	1.19143	5.19717	2.12503
PPL	5493	692.858	1.65883	0.24476	6.77737	1.22381e-11	2.58467e-10	10.531	30.2383	1.52174
FAM241A	132720	307.415	1.16089	0.171495	6.76921	1.29488e-11	2.72411e-10	13.6654	27.9929	1.03454
PIM1	5292	224.318	1.3223	0.195533	6.76256	1.3557e-11	2.84469e-10	9.17034	20.968	1.19314
RNF43	54894	125.082	1.82072	0.269697	6.751	1.46826e-11	3.05715e-10	2.37955	7.67153	1.68883
TNFRSF10A	8797	299.602	1.31131	0.19476	6.73293	1.66278e-11	3.44448e-10	19.2006	43.563	1.18195
GRAMD1B	57476	470.006	1.17231	0.174575	6.71524	1.87761e-11	3.8796e-10	20.6085	42.4589	1.04283
CASZ1	54897	72.8976	2.46295	0.367121	6.70881	1.96218e-11	4.04918e-10	0.849544	4.2701	2.32951
TNFRSF9	3604	157.611	1.67849	0.250486	6.70095	2.07062e-11	4.25133e-10	2.47101	7.21009	1.54492
RGS6	9628	34.6838	3.36546	0.503182	6.68835	2.25708e-11	4.62246e-10	0.214835	2.02225	3.23466
ERN1	2081	174.682	1.60872	0.240745	6.68225	2.35305e-11	4.81292e-10	4.25652	11.8356	1.47538
SEMA4B	10509	1192.54	1.25502	0.188082	6.67275	2.51052e-11	5.11566e-10	36.7246	79.896	1.12138
FGFR1	2260	1069.17	1.24819	0.187186	6.66819	2.58981e-11	5.26399e-10	24.0454	52.0284	1.11354
AMER1	139285	296.07	1.22216	0.183305	6.66736	2.6045e-11	5.28723e-10	4.13871	8.83978	1.09483
STAMBPL1	57559	295.753	1.22636	0.184344	6.65258	2.88001e-11	5.8174e-10	16.6128	35.6195	1.10037
EGR2	1959	34.6022	3.31091	0.498515	6.64155	3.1041e-11	6.23124e-10	0.422953	3.85842	3.18944
HSPA1A	3303	3420.28	1.44503	0.218522	6.61274	3.77259e-11	7.53589e-10	147.827	369.257	1.32072
MT1X	4501	165.051	1.78288	0.26963	6.61231	3.7836e-11	7.54859e-10	31.2395	98.4846	1.65652
SERPINB2	5055	102.55	1.81598	0.274736	6.60989	3.84604e-11	7.66372e-10	4.65813	14.9598	1.68327
TRADD	8717	132.333	1.56604	0.237073	6.60574	3.95544e-11	7.86241e-10	8.78947	23.7958	1.43686
AMOTL2	51421	842.474	1.23246	0.186987	6.59116	4.36401e-11	8.64276e-10	19.9311	42.6977	1.09914
WHAMM	123720	331.423	1.15037	0.174564	6.58992	4.4007e-11	8.7048e-10	9.50834	19.3168	1.02259
H4C8	8365	113.724	1.85565	0.282329	6.57266	4.94251e-11	9.72907e-10	25.9313	85.7728	1.72582
DNAJB4	11080	174.287	1.63728	0.250659	6.5319	6.49425e-11	1.26607e-09	7.37498	21.0967	1.5163
PLEKHM1	9842	630.63	1.23461	0.189492	6.51537	7.25104e-11	1.40853e-09	14.0353	30.1178	1.10155
DMD	1756	74.4661	1.92374	0.29695	6.47831	9.27568e-11	1.78684e-09	0.886759	3.08501	1.79866
TMEM171	134285	60.8098	2.43165	0.375538	6.47511	9.47457e-11	1.82298e-09	2.95032	14.6163	2.30863
SESN2	83667	191.125	1.62906	0.252206	6.45925	1.05223e-10	2.01027e-09	5.20762	14.6683	1.494
TRIM22	10346	1894.99	8.28684	1.28395	6.45418	1.08809e-10	2.07147e-09	0.77184	218.356	8.14416
SP6	80320	103.555	1.81804	0.282481	6.43597	1.2269e-10	2.32752e-09	2.3759	7.63832	1.68478
BCO1	53630	30.2162	5.94299	0.923688	6.43398	1.24305e-10	2.3554e-09	0.0793093	4.36725	5.78309
TTLL6	284076	68.0061	2.1916	0.340766	6.4314	1.26438e-10	2.38745e-09	1.82834	7.63767	2.0626
GPCPD1	56261	385.51	1.12976	0.176363	6.40589	1.49491e-10	2.79027e-09	8.66788	17.3855	1.00413
DUSP8	1850	53.8142	2.53458	0.396384	6.39425	1.61337e-10	3.00446e-09	0.696055	3.68988	2.4063
CTSO	1519	255.632	1.46834	0.229764	6.39062	1.65217e-10	3.06616e-09	9.06175	22.9314	1.33946
LIN52	91750	284.315	1.13272	0.177348	6.38698	1.69189e-10	3.13269e-09	19.4432	39.0702	1.0068
CCL20	6364	29.2112	5.89978	0.923997	6.38506	1.71325e-10	3.16503e-09	0.219282	12.2103	5.79917
ACSL5	51703	29.629	3.20366	0.502158	6.37978	1.77342e-10	3.26503e-09	0.339218	2.84984	3.07059
TTC32	130502	163.741	1.42911	0.22439	6.36885	1.90455e-10	3.50246e-09	20.8705	51.2794	1.29691
H2BC7	8343	24.5241	4.6108	0.724008	6.36843	1.90973e-10	3.50618e-09	0.874236	19.7464	4.49742
CLDN14	23562	140.518	1.56826	0.246259	6.36834	1.91089e-10	3.50618e-09	9.65716	26.1831	1.43897
PPP1R18	170954	2266.16	1.26892	0.199386	6.36416	1.96365e-10	3.59486e-09	74.6063	163.63	1.13306
EGR1	1958	27.7336	5.05506	0.794528	6.36234	1.98705e-10	3.6336e-09	0.103195	3.0874	4.90294
ADGRF4	221393	54.8346	2.37045	0.372859	6.3575	2.0507e-10	3.74154e-09	1.09947	5.21269	2.24521
HPSE	10855	172.529	1.37138	0.215996	6.34909	2.16587e-10	3.94281e-09	4.08975	9.67242	1.24187
C5orf46	389336	235.969	1.24437	0.196327	6.33825	2.32394e-10	4.22109e-09	46.8551	101.684	1.11781
ZNF296	162979	86.9378	2.2235	0.352134	6.31436	2.71281e-10	4.89998e-09	3.78682	16.0708	2.08539
CLDN23	137075	36.4849	2.88774	0.458784	6.29434	3.08709e-10	5.539e-09	0.865757	5.85604	2.75789
ZNF844	284391	261.267	1.40634	0.223842	6.28274	3.32647e-10	5.94877e-09	9.92959	24.1356	1.28136
TNFSF13	8741	199.571	1.7579	0.280219	6.27331	3.53441e-10	6.2998e-09	7.86835	24.2202	1.62208
ETV6	2120	306.377	1.15888	0.184921	6.2669	3.68314e-10	6.55049e-09	6.20615	12.7154	1.03481
EID2B	126272	83.0655	1.70184	0.273316	6.22663	4.76581e-10	8.40234e-09	4.11996	12.2724	1.57471
OTUD1	220213	82.2799	2.05824	0.332257	6.19471	5.83914e-10	1.0173e-08	2.01901	7.65308	1.92239
TCIRG1	10312	433.994	1.30242	0.210418	6.18969	6.02826e-10	1.048e-08	18.7412	42.084	1.16706
CACNG6	59285	23.0166	4.79729	0.776705	6.17647	6.55499e-10	1.13471e-08	0.185686	4.77796	4.68545
FRMD4B	23150	154.994	1.28728	0.208541	6.1728	6.70915e-10	1.16015e-08	3.3689	7.52631	1.15967
C20orf96	140680	273.589	1.14811	0.186179	6.16669	6.97362e-10	1.20077e-08	20.7242	42.0391	1.02041
RPS6KC1	26750	1352.9	1.21708	0.19755	6.16086	7.23502e-10	1.24445e-08	37.8346	80.9507	1.09734
SLC9A8	23315	267.474	1.30632	0.212129	6.15814	7.36035e-10	1.25801e-08	4.87266	10.999	1.17459
SOCS3	9021	467.499	1.43832	0.234236	6.14049	8.22671e-10	1.39579e-08	18.1831	44.8043	1.30104
NFIL3	4783	220.189	1.28216	0.209083	6.1323	8.66183e-10	1.46197e-08	11.95	26.6964	1.15963
KCNJ2	3759	50.7419	2.29885	0.375834	6.11666	9.5554e-10	1.60944e-08	0.621086	2.8085	2.17694
TCF4	6925	649.82	1.13758	0.186055	6.11421	9.70391e-10	1.63106e-08	10.5264	21.232	1.01222
ZBP1	81030	33.0554	7.56829	1.23845	6.1111	9.89468e-10	1.6614e-08	0.0309287	5.82364	7.55683
PAK3	5063	218.347	1.15566	0.18929	6.10525	1.02637e-09	1.72158e-08	9.69701	19.7755	1.02811
VSIG10L	147645	164.608	1.31139	0.21489	6.1026	1.04359e-09	1.74865e-08	5.06475	11.5027	1.1834
ZNF462	58499	327.909	1.22731	0.202013	6.07539	1.23686e-09	2.05211e-08	4.64214	9.96879	1.10263
ZNF385A	25946	197.957	1.88898	0.310926	6.07533	1.23734e-09	2.05211e-08	7.10547	23.8629	1.74777
CD55	1604	5804.04	1.15195	0.189792	6.06956	1.28261e-09	2.12069e-08	249.358	509.78	1.03166
RGS4	5999	359.332	1.23637	0.20399	6.06094	1.35326e-09	2.23295e-08	12.9827	27.9567	1.10661
JAZF1	221895	285.802	1.21683	0.200888	6.05725	1.38465e-09	2.28242e-08	10.5283	22.388	1.08845
ZNF80	7634	55.1197	2.36158	0.391455	6.03284	1.61107e-09	2.62893e-08	1.19863	5.62649	2.23085
IL7	3574	110.258	1.92935	0.319957	6.03001	1.63945e-09	2.67254e-08	4.34425	15.1692	1.80397
PLEK2	26499	232.204	1.17706	0.195329	6.02603	1.68034e-09	2.73646e-08	18.9232	39.2164	1.05131
NRP2	8828	109.901	1.69845	0.282076	6.02125	1.73075e-09	2.81008e-08	2.25061	6.69664	1.57312
ANKRD33B	651746	222.483	1.33304	0.222196	5.99938	1.98068e-09	3.19986e-08	2.6729	6.15103	1.20242
PATL2	197135	22.3084	4.75906	0.793431	5.99807	1.99676e-09	3.22263e-08	0.15668	3.94713	4.65491
SLC9A3R2	9351	3121.86	1.29888	0.217291	5.9776	2.26455e-09	3.61526e-08	190.323	425.667	1.16127
ARHGEF5	7984	458.318	1.34506	0.225106	5.97525	2.29735e-09	3.66041e-08	9.31224	21.5189	1.20841
WIPF1	7456	124.165	1.45716	0.244115	5.96916	2.38471e-09	3.78844e-08	2.80361	7.04754	1.32984
ARHGAP27	201176	927.609	1.21846	0.205548	5.92785	3.06935e-09	4.81013e-08	32.6431	69.116	1.08224
FLRT3	23767	71.9397	1.74305	0.294151	5.9257	3.10968e-09	4.86863e-08	1.61151	4.95631	1.62085
CSAG1	158511	17.0484	7.58188	1.28145	5.91664	3.28578e-09	5.11964e-08	0	9.16433	9.83989
HMOX1	3162	92.045	1.79692	0.303851	5.91381	3.34273e-09	5.20337e-08	5.06212	16.046	1.6644
DPYD	1806	300.531	1.22349	0.206928	5.91264	3.36667e-09	5.23561e-08	8.85704	19.0347	1.10373
PTGER4	5734	233.544	1.44922	0.245778	5.89648	3.71338e-09	5.74723e-08	7.16038	17.9324	1.32446
INAVA	55765	784.543	1.46561	0.248901	5.88835	3.90066e-09	6.02559e-08	19.7653	49.6018	1.32742
IER2	9592	2473.24	1.30019	0.221236	5.87693	4.17951e-09	6.43795e-08	135.64	303.018	1.15962
SWT1	54823	69.7435	1.7235	0.293787	5.86648	4.45139e-09	6.8179e-08	1.65562	4.99713	1.59373
SLC37A1	54020	260.627	1.35666	0.231693	5.85541	4.75843e-09	7.26074e-08	9.33989	21.7813	1.22161
H2BC11	8970	79.1241	1.88391	0.322656	5.83877	5.25862e-09	7.9864e-08	13.7963	46.6715	1.75826
GPR153	387509	1385.32	1.42537	0.244142	5.83829	5.27387e-09	8.00002e-08	36.3314	88.661	1.28708
EGF	1950	89.6982	1.56437	0.267954	5.83818	5.27745e-09	8.00002e-08	1.62708	4.40778	1.43776
STING1	340061	362.706	1.28576	0.220332	5.83557	5.36059e-09	8.11089e-08	19.0311	42.2286	1.14986
MAP3K10	4294	133.026	1.63242	0.279811	5.83401	5.4112e-09	8.17984e-08	3.71937	10.4954	1.49662
ZBTB42	100128927	102.877	1.60305	0.275274	5.82347	5.76396e-09	8.66464e-08	2.75568	7.63748	1.47069
TACSTD2	4070	189.397	1.21756	0.20915	5.82147	5.8333e-09	8.75576e-08	10.7745	22.9029	1.08791
SBNO2	22904	550.185	1.20029	0.206185	5.82141	5.83538e-09	8.75576e-08	13.3346	27.9068	1.06545
B3GNT7	93010	201.238	1.37939	0.237876	5.79878	6.67995e-09	9.91297e-08	6.0395	14.3755	1.25111
PLEKHN1	84069	114.307	2.1328	0.367872	5.79768	6.72396e-09	9.96006e-08	3.52993	14.0495	1.99281
TLR2	7097	68.1692	1.70059	0.293494	5.79428	6.86147e-09	1.01452e-07	1.84872	5.49089	1.57052
ACP7	390928	177.655	1.27408	0.220232	5.78517	7.24408e-09	1.06914e-07	6.90222	15.2714	1.1457
NGFR	4804	26.1345	7.23174	1.2536	5.76877	7.98524e-09	1.17213e-07	0.018364	2.73629	7.2192
FOSL2	2355	581.303	1.20741	0.209327	5.76808	8.01792e-09	1.17587e-07	17.3	36.3765	1.07223
OLFML3	56944	60.963	2.09876	0.364358	5.76017	8.40284e-09	1.23009e-07	2.44974	9.61406	1.97252
ABTB2	25841	257.599	1.28771	0.223972	5.74942	8.95527e-09	1.30742e-07	6.01487	13.3872	1.15425
GAREM1	64762	115.571	1.4376	0.250589	5.73688	9.64384e-09	1.40542e-07	1.74319	4.31136	1.30641
FOSL1	8061	12557.6	1.17333	0.20496	5.72468	1.0363e-08	1.50481e-07	916.333	1876.8	1.03433
CXCL9	4283	15.0115	7.40043	1.29284	5.72418	1.03937e-08	1.50792e-07	0	2.12597	7.73198
TNFAIP6	7130	24.6266	7.14489	1.25038	5.7142	1.10223e-08	1.59038e-07	0.0419328	6.1309	7.19187
NAV3	89795	357.869	1.35116	0.236699	5.70834	1.14084e-08	1.63611e-07	4.08179	9.49121	1.21739
TNFAIP8	25816	267.709	1.29827	0.228612	5.67892	1.35546e-08	1.92014e-07	15.0552	34.0686	1.17818
TNFRSF1B	7133	66.6922	2.14633	0.379039	5.66255	1.4914e-08	2.10535e-07	1.32152	5.32509	2.0106
PDE4B	5142	35.7635	2.61264	0.461606	5.6599	1.5146e-08	2.13624e-07	0.511988	2.85257	2.47808
ZNF274	10782	263.48	1.23706	0.218847	5.65261	1.58028e-08	2.22501e-07	11.4623	24.7381	1.10985
CSPG4	1464	90.4157	1.73691	0.309443	5.61301	1.98838e-08	2.76635e-07	0.991495	3.0182	1.60601
C3orf52	79669	112.978	1.41802	0.253429	5.59535	2.2018e-08	3.04461e-07	5.39916	13.2108	1.29091
ERVV-1	147664	46.798	2.04629	0.366245	5.58721	2.30749e-08	3.1772e-07	1.44302	5.44333	1.9154
SYNPO2L	79933	70.6568	2.56211	0.458903	5.58312	2.36241e-08	3.25007e-07	0.975293	5.22382	2.4212
SDSL	113675	105.637	1.49532	0.267969	5.58022	2.40216e-08	3.29915e-07	7.69995	19.8714	1.36777
SYNPO	11346	285.17	1.42737	0.255845	5.57903	2.4186e-08	3.31612e-07	5.86249	14.3896	1.29544
ARAP2	116984	126.966	1.42031	0.254688	5.57666	2.45174e-08	3.35588e-07	1.84202	4.50624	1.29063
GSAP	54103	166.431	1.23325	0.221985	5.55553	2.76775e-08	3.75358e-07	5.97481	12.856	1.10547
LMO2	4005	19.8874	5.33053	0.960549	5.54946	2.86547e-08	3.87963e-07	0.118362	4.34321	5.19748
H4C14	8370	48.7865	1.96675	0.354826	5.54285	2.97589e-08	4.01572e-07	9.83604	35.3402	1.84516
H4C15	554313	48.7865	1.96675	0.354826	5.54285	2.97589e-08	4.01572e-07	9.83604	35.3402	1.84516
CDK18	5129	106.314	1.5951	0.289038	5.51864	3.41625e-08	4.55688e-07	3.32408	9.17396	1.46459
FGL2	10875	46.3913	2.04202	0.370285	5.51473	3.49326e-08	4.65194e-07	0.835795	3.15048	1.91435
MIIP	60672	157.233	1.33986	0.243595	5.50036	3.79023e-08	5.03089e-07	9.77251	22.5492	1.20627
S1PR1	1901	22.365	3.56173	0.648627	5.49119	3.99244e-08	5.27519e-07	0.224299	2.43965	3.44318
IFNLR1	163702	214.853	1.23744	0.226033	5.47459	4.38522e-08	5.75937e-07	5.60559	12.0526	1.1044
PDZK1	5174	69.0717	1.77358	0.324732	5.46168	4.71641e-08	6.14459e-07	2.73112	8.55911	1.64797
TUBB2A	7280	340.238	1.25777	0.230526	5.45607	4.86786e-08	6.32665e-07	24.4295	53.339	1.12657
S1PR2	9294	224.311	1.18769	0.218143	5.44454	5.19391e-08	6.73423e-07	7.52455	15.6396	1.05553
ALPK1	80216	219.044	1.41518	0.260078	5.44138	5.28703e-08	6.83312e-07	4.34839	10.6937	1.2982
POF1B	79983	49.6954	1.92906	0.354899	5.43553	5.46345e-08	7.0443e-07	1.03224	3.5832	1.79547
GRN	2896	7673.23	1.19326	0.21986	5.42736	5.71951e-08	7.35689e-07	398.436	827.061	1.05364
LRRC27	80313	182.745	1.4033	0.2589	5.42024	5.9518e-08	7.64356e-07	2.64247	6.39474	1.275
GGT6	124975	57.4306	2.25554	0.416369	5.41716	6.05523e-08	7.77024e-07	1.5366	6.6645	2.11676
GIMAP2	26157	19.8325	6.82882	1.26208	5.41077	6.27539e-08	8.04003e-07	0.0396201	4.65185	6.87543
KCNN2	3781	31.964	2.43596	0.451471	5.3956	6.82941e-08	8.71542e-07	1.35078	6.67365	2.30468
DNER	92737	32.9529	2.27955	0.424919	5.36468	8.10946e-08	1.02045e-06	0.673834	3.00432	2.15657
RHBDD3	25807	76.2069	1.61807	0.302149	5.35522	8.54545e-08	1.07198e-06	4.25421	11.9092	1.48511
CHN2	1124	140.585	1.14953	0.214997	5.3467	8.95703e-08	1.12101e-06	4.98108	10.1175	1.02232
ADM2	79924	124.104	1.26203	0.236871	5.3279	9.93522e-08	1.23334e-06	3.4969	7.66599	1.1324
KLHDC7B	113730	11.4978	7.0143	1.32135	5.30842	1.10578e-07	1.35671e-06	0	1.37619	7.10453
ADCY7	113	151.856	1.15206	0.217845	5.28842	1.23376e-07	1.50237e-06	3.01093	6.14197	1.02849
PLCH1	23007	138.082	1.16568	0.220751	5.2805	1.28834e-07	1.56414e-06	2.71477	5.5856	1.04088
HOXD8	3234	70.9929	1.48516	0.28177	5.27083	1.3581e-07	1.64269e-06	4.13818	10.6012	1.35717
DUSP10	11221	87.2482	1.48162	0.281487	5.26356	1.4129e-07	1.70388e-06	3.41124	8.74195	1.35766
LIPH	200879	48.6997	1.78387	0.339147	5.25986	1.44163e-07	1.73466e-06	1.73565	5.47821	1.65823
DCP1B	196513	108.573	1.29842	0.247226	5.25194	1.50505e-07	1.80562e-06	5.85514	13.2108	1.17395
KMT2B	9757	697.401	1.26677	0.241236	5.25115	1.5115e-07	1.81201e-06	9.59611	20.9504	1.12646
ZNF513	130557	151.738	1.28814	0.245574	5.24545	1.55901e-07	1.86346e-06	8.09989	18.1279	1.16224
SMPD3	55512	103.228	4.24561	0.811926	5.22907	1.70368e-07	2.02445e-06	0.391923	6.70011	4.09554
H2AC13	8329	49.5572	2.11502	0.404785	5.22505	1.74113e-07	2.06139e-06	7.78949	30.899	1.98796
BEST3	144453	30.7387	2.41525	0.46227	5.22475	1.74389e-07	2.06316e-06	0.663309	3.21235	2.27588
IL18R1	8809	115.34	1.26122	0.241821	5.21549	1.83335e-07	2.15798e-06	3.779	8.31064	1.13696
PLXNA3	55558	508.047	1.1603	0.22267	5.21083	1.87996e-07	2.20644e-06	9.17995	18.6777	1.02476
PHLDA3	23612	478.918	1.46981	0.282362	5.2054	1.9358e-07	2.26706e-06	33.0981	82.9912	1.32621
CAVIN2	8436	16.2133	5.02924	0.970548	5.18185	2.1969e-07	2.55268e-06	0.058184	1.73638	4.89931
LPCAT4	254531	749.098	1.15271	0.222926	5.17084	2.33044e-07	2.69421e-06	48.2616	97.493	1.01442
BBC3	27113	25.9604	2.85526	0.552257	5.17017	2.33883e-07	2.70121e-06	0.730181	4.83107	2.72602
FRMPD1	22844	10.4559	6.87751	1.33048	5.1692	2.35099e-07	2.71217e-06	0	0.762711	6.25306
CD96	10225	33.4271	2.3644	0.458067	5.16169	2.44729e-07	2.81725e-06	0.478451	2.27264	2.24792
RXFP1	59350	15.7597	4.2083	0.817329	5.14884	2.62102e-07	3.00445e-06	0.0824988	1.38838	4.07288
SLC30A1	7779	305.692	1.22965	0.239018	5.14458	2.68124e-07	3.06697e-06	17.765	37.9563	1.0953
IL1A	3552	16.3215	5.03981	0.98061	5.13946	2.75526e-07	3.14278e-06	0.06455	1.94131	4.91047
SSC5D	284297	122.381	5.25997	1.02886	5.11244	3.18027e-07	3.5897e-06	0.253712	8.73261	5.10515
ZBTB7B	51043	480.95	1.43047	0.280325	5.10288	3.34522e-07	3.7654e-06	14.0527	34.3224	1.28831
NOTCH1	4851	274.368	1.22465	0.240372	5.09479	3.49124e-07	3.91889e-06	3.48982	7.43763	1.09169
ZC3H3	23144	747.746	1.35031	0.265307	5.08962	3.58774e-07	4.02164e-06	25.3236	58.5767	1.20985
SMTNL1	219537	17.9153	5.77621	1.13951	5.06904	3.99831e-07	4.44806e-06	0.0746793	3.83413	5.68205
PRAF2	11230	47.3892	1.84636	0.364715	5.06248	4.13828e-07	4.59116e-06	3.21561	10.5851	1.71887
TBX1	6899	235.142	1.26656	0.250201	5.06218	4.14483e-07	4.59529e-06	13.9556	30.5468	1.13017
ZNF460	10794	55.2304	1.84715	0.36498	5.06097	4.17129e-07	4.61831e-06	1.23266	4.05204	1.71687
MKX	283078	92.3346	1.29448	0.255993	5.05668	4.26609e-07	4.71041e-06	2.87991	6.4554	1.16449
ZNF710	374655	269.354	1.43383	0.283708	5.0539	4.32867e-07	4.77627e-06	6.41035	15.7173	1.29388
NUAK2	81788	140.316	1.40357	0.277878	5.05102	4.39463e-07	4.84245e-06	4.42869	10.6556	1.26665
IL2RG	3561	19.2522	3.17207	0.628159	5.04979	4.42288e-07	4.87027e-06	0.485525	4.00863	3.04549
NFKBIZ	64332	1295.26	1.22018	0.241678	5.04878	4.4465e-07	4.88964e-06	39.4354	84.0075	1.09103
COL17A1	1308	25.9017	2.52127	0.499875	5.0438	4.56365e-07	5.00489e-06	0.267598	1.41666	2.40435
ZNF385D	79750	137.045	1.17425	0.234027	5.01757	5.23288e-07	5.69647e-06	9.1641	18.8794	1.04275
IRF6	3664	112.734	1.19205	0.238042	5.00772	5.50786e-07	5.97911e-06	2.9986	6.26286	1.06254
ZNF625	90589	99.2505	1.30838	0.262073	4.99242	5.96277e-07	6.40929e-06	6.58359	14.8818	1.1766
DDO	8528	15.0565	6.42851	1.29058	4.98109	6.32257e-07	6.76465e-06	0.0385601	3.09668	6.32747
FGF1	2246	106.073	1.30126	0.261518	4.97577	6.49873e-07	6.93027e-06	3.20717	7.25123	1.17693
FCGR1A	2209	22.6496	2.9377	0.590634	4.97381	6.56494e-07	6.99169e-06	0.453302	3.16807	2.80506
RAPGEF5	9771	360.363	1.17853	0.237036	4.97197	6.62758e-07	7.05376e-06	6.57581	13.5501	1.04307
UGCG	7357	117.688	1.23772	0.249138	4.96801	6.76439e-07	7.17114e-06	8.44566	18.1767	1.10581
ZFHX2	85446	119.467	1.45334	0.294016	4.94306	7.69051e-07	8.10527e-06	1.37329	3.43401	1.32226
CSF2	1437	27.7172	2.30122	0.466623	4.93164	8.15417e-07	8.54397e-06	2.30423	10.3636	2.16916
CBLN3	643866	34.5057	2.25165	0.457169	4.9252	8.4274e-07	8.8075e-06	0.999179	4.35724	2.1246
AFF3	3899	76.5014	1.41574	0.287489	4.92449	8.45808e-07	8.83387e-06	1.00677	2.4599	1.28886
NFASC	23114	117.25	1.18515	0.241454	4.90839	9.18293e-07	9.54789e-06	3.07602	6.397	1.05633
TSKU	25987	242.976	1.15136	0.234864	4.90226	9.47425e-07	9.80678e-06	10.926	22.133	1.01843
GMNC	647309	33.8272	2.13775	0.436131	4.90163	9.50468e-07	9.83201e-06	0.674807	2.73719	2.02015
MICAL1	64780	240.733	1.13775	0.232787	4.88752	1.02117e-06	1.05164e-05	8.55978	17.1658	1.00389
AGBL2	79841	19.5029	2.92409	0.598613	4.88477	1.03549e-06	1.06397e-05	0.247992	1.71687	2.79141
CD40	958	86.5501	1.40428	0.287484	4.88472	1.03576e-06	1.06397e-05	5.76798	13.9882	1.27807
LRRC38	126755	96.5745	1.5183	0.311619	4.8723	1.10309e-06	1.12813e-05	5.07798	13.3908	1.39892
TNFSF13B	10673	8.73676	6.61851	1.35943	4.86858	1.12402e-06	1.14664e-05	0	1.17416	6.87549
TM4SF19	116211	38.6435	2.09948	0.431276	4.86806	1.12696e-06	1.14892e-05	2.67264	10.4711	1.97007
REL	5966	77.3321	1.45755	0.299581	4.86532	1.14273e-06	1.16237e-05	3.14434	7.88303	1.326
CCDC9	26093	178.039	1.14234	0.23524	4.85604	1.19754e-06	1.21325e-05	10.4389	21.1011	1.01535
KYNU	8942	48.0224	1.73155	0.356619	4.85546	1.20108e-06	1.21607e-05	2.58754	7.87421	1.60555
ANKRD30B	374860	59.9129	1.62056	0.334051	4.85123	1.22698e-06	1.23998e-05	1.25635	3.51993	1.48631
GPM6A	2823	31.0588	2.15745	0.445752	4.84003	1.29821e-06	1.30464e-05	0.710639	2.88951	2.02363
ID1	3397	147.027	1.167	0.241319	4.83592	1.32534e-06	1.32616e-05	17.32	35.5039	1.03554
APCDD1L	164284	72.7405	1.61352	0.334867	4.8184	1.44716e-06	1.43829e-05	2.27981	6.34577	1.47688
ELF5	2001	14.9142	5.51039	1.14826	4.79892	1.59526e-06	1.572e-05	0.0603954	2.57499	5.41399
HOXB4	3214	14.032	4.8353	1.00793	4.79723	1.60873e-06	1.58431e-05	0.0886504	2.39252	4.75426
H1-3	3007	16.8824	3.08808	0.644415	4.79207	1.65066e-06	1.62167e-05	0.905485	6.99505	2.94957
HEXD	284004	63.0996	1.48216	0.309446	4.78971	1.67019e-06	1.63986e-05	2.88378	7.36043	1.35183
MAK	4117	50.5607	1.72598	0.362309	4.76383	1.89954e-06	1.85271e-05	1.16388	3.53126	1.60124
PIK3AP1	118788	24.6644	2.36512	0.496859	4.76014	1.93455e-06	1.88415e-05	0.327516	1.54186	2.23503
PROX1	5629	25.5873	2.36187	0.497261	4.74976	2.03657e-06	1.97312e-05	0.196146	0.917302	2.22547
PAX8	7849	49.4791	1.58467	0.333639	4.74966	2.03759e-06	1.97312e-05	1.1978	3.28668	1.45625
RANBP3L	202151	12.7342	6.18302	1.30236	4.74754	2.05904e-06	1.99033e-05	0.0261034	1.76674	6.08071
ADPRM	56985	43.41	1.76272	0.372571	4.73123	2.23158e-06	2.14433e-05	2.54813	7.937	1.63916
AKAP7	9465	120.142	1.20615	0.255142	4.72739	2.27427e-06	2.18276e-05	4.87568	10.2778	1.07586
ASAH2	56624	91.3175	1.24017	0.26248	4.72481	2.30325e-06	2.20666e-05	4.58131	9.93032	1.11608
WHRN	25861	251.926	1.22662	0.259798	4.72143	2.34188e-06	2.2397e-05	8.9257	18.9872	1.08899
MAP3K8	1326	93.9097	1.28164	0.272385	4.70525	2.53557e-06	2.4065e-05	3.59299	7.96809	1.14905
ZNF608	57507	102.397	1.16367	0.247377	4.70403	2.55078e-06	2.41951e-05	2.20268	4.51171	1.03442
LMF2	91289	466.67	1.14376	0.243742	4.6925	2.69883e-06	2.5495e-05	22.0175	44.199	1.00536
HGF	3082	12.5838	4.65133	1.00023	4.65024	3.31549e-06	3.07826e-05	0.0885354	2.07473	4.55053
MTRNR2L4	100463285	328.386	1.41748	0.307137	4.61513	3.92841e-06	3.59182e-05	28.6957	69.7473	1.2813
IFNA7	3444	7.58231	6.41796	1.3916	4.61192	3.98959e-06	3.64159e-05	0	3.70682	8.53404
PERM1	84808	85.187	1.23545	0.26999	4.57593	4.74108e-06	4.27295e-05	3.29082	7.07864	1.10503
SGCZ	137868	11.3571	6.01836	1.31605	4.57304	4.80707e-06	4.3269e-05	0.0277049	1.85213	6.0629
LRRC2	79442	107.497	1.43925	0.315061	4.56816	4.92029e-06	4.42145e-05	2.2208	5.50038	1.30845
RUFY4	285180	13.4858	5.33944	1.17149	4.55782	5.16863e-06	4.60985e-05	0.0444426	1.57259	5.14505
IL1RN	3557	17.2312	2.73448	0.602463	4.53884	5.65656e-06	5.00269e-05	0.475808	2.89445	2.60484
ROBO4	54538	247.781	1.31597	0.290026	4.53744	5.69401e-06	5.02486e-05	7.30308	16.4884	1.17487
CALCRL	10203	15.9389	3.3151	0.735217	4.50901	6.5132e-06	5.6951e-05	0.0932465	0.845424	3.18055
TFF2	7032	139.464	1.25585	0.278897	4.50291	6.70281e-06	5.84514e-05	22.6981	49.3734	1.12117
DLX2	1746	24.1661	2.46946	0.548861	4.49924	6.81953e-06	5.94054e-05	0.633007	3.19631	2.33611
TSBP1	10665	6.94138	6.28949	1.40082	4.48987	7.12661e-06	6.18809e-05	0	1.16363	6.86248
ARHGAP15	55843	7.08526	6.31425	1.4066	4.489	7.15568e-06	6.20693e-05	0	1.43692	7.16683
SP8	221833	10.7491	5.93418	1.32194	4.489	7.15595e-06	6.20693e-05	0.0172446	1.04646	5.92323
STAC2	342667	72.6653	1.46741	0.328264	4.47019	7.81487e-06	6.71739e-05	2.31433	5.83836	1.33497
GPR37	2861	100.751	1.1831	0.264908	4.46606	7.96715e-06	6.84104e-05	3.17515	6.60989	1.0578
ZNF646	9726	217.772	1.16997	0.262263	4.46105	8.15593e-06	6.98833e-05	4.26615	8.73117	1.03324
SRL	6345	36.7912	1.86185	0.419381	4.43953	9.01545e-06	7.6681e-05	0.74342	2.46362	1.72853
DAPP1	27071	79.2371	1.6144	0.363733	4.43841	9.06246e-06	7.70404e-05	2.61561	7.27907	1.47661
MYPN	84665	37.1331	1.81818	0.40973	4.43751	9.10054e-06	7.7305e-05	0.567881	1.82769	1.68636
ADAMTS6	11174	36.6291	1.81522	0.41234	4.40224	1.07139e-05	8.96228e-05	0.438707	1.41247	1.68689
STK40	83931	285.703	1.24294	0.283958	4.37722	1.20205e-05	9.92226e-05	8.72221	18.7383	1.10322
NEK5	341676	88.2158	1.2668	0.289735	4.37227	1.22959e-05	0.000101187	3.46388	7.60536	1.13463
TRIM31	11074	13.2468	3.45839	0.791974	4.36681	1.26077e-05	0.000103595	0.208549	2.13878	3.35833
H2AC7	3013	11.5807	4.55655	1.04521	4.35945	1.30392e-05	0.000106654	0.354949	7.86105	4.46904
XDH	7498	26.3103	2.1336	0.492237	4.3345	1.46089e-05	0.000118183	0.337099	1.34525	1.99663
H2AC17	8336	16.9895	2.60874	0.603232	4.32461	1.52804e-05	0.000123123	1.93205	10.813	2.48457
RAB3IL1	5866	110.347	1.63096	0.377788	4.31714	1.58067e-05	0.000126986	4.57903	12.8568	1.48942
CAPN3	825	18.5859	2.53808	0.588961	4.30943	1.63679e-05	0.000130975	0.541041	2.85406	2.3992
EID3	493861	19.4296	2.44515	0.568723	4.29936	1.71288e-05	0.000136391	0.797265	3.98881	2.32283
TMEM265	100862671	48.2654	1.52562	0.355154	4.29566	1.74173e-05	0.000138485	2.30878	6.09591	1.40071
H2BC14	8342	11.7576	5.144	1.19984	4.28723	1.80916e-05	0.000143074	0.290649	9.25324	4.99261
GRAMD1C	54762	53.8916	1.49298	0.348722	4.28129	1.85816e-05	0.00014645	1.47845	3.80783	1.36488
SLC51A	200931	34.5706	1.68177	0.394905	4.25868	2.0564e-05	0.000160437	2.22342	6.51624	1.55126
SIRPB2	284759	38.4106	1.83606	0.433641	4.23406	2.29509e-05	0.000177353	1.28964	4.20854	1.70635
H2BC9	8345	21.2383	2.27467	0.539657	4.21502	2.49751e-05	0.000191716	3.37079	14.9425	2.14826
RHEBL1	121268	57.5601	1.41544	0.335862	4.21435	2.50502e-05	0.000192111	5.1938	12.6392	1.28304
IRGM	345611	41.4311	1.64454	0.39059	4.21041	2.54913e-05	0.00019494	2.39375	6.81615	1.50968
FLT4	2324	24.9011	2.02335	0.485226	4.16992	3.04706e-05	0.000229769	0.423802	1.57789	1.89653
H2BU1	128312	12.2154	3.81	0.915599	4.16121	3.16561e-05	0.000237934	0.694743	9.08427	3.70882
ERICH3	127254	10.282	4.95467	1.19284	4.15366	3.27199e-05	0.000245588	0.0177358	0.499445	4.81559
IFI27L1	122509	36.5146	1.60835	0.387313	4.15259	3.28733e-05	0.000246398	5.14197	14.3	1.47563
PARM1	25849	32.9661	1.73486	0.417936	4.15102	3.30993e-05	0.000247748	0.587599	1.79777	1.6133
ANXA10	11199	59.7576	1.55462	0.376031	4.1343	3.56044e-05	0.0002631	4.11574	11.0766	1.4283
ACVRL1	94	14.5348	2.72043	0.658109	4.13372	3.56943e-05	0.000263524	0.182975	1.1024	2.59092
EXOC3L1	283849	12.9679	2.99757	0.727955	4.11779	3.8252e-05	0.000280872	0.226527	1.65731	2.87109
SNAI1	6615	24.6081	2.10949	0.514134	4.10299	4.07838e-05	0.000297443	1.06243	4.18914	1.97928
GCNT3	9245	9.64153	4.24799	1.03567	4.10167	4.1017e-05	0.000298741	0.0848084	1.47173	4.11716
HOXB9	3219	28.2264	1.82127	0.445115	4.09169	4.28235e-05	0.000311478	0.905845	2.92507	1.69114
SULF1	23213	17.8696	2.45813	0.610259	4.02802	5.62485e-05	0.00039889	0.194288	0.982296	2.33796
B3GNT3	10331	166.899	1.16531	0.289794	4.02115	5.79152e-05	0.00040914	7.50063	15.281	1.02666
CFAP57	149465	14.6362	2.85034	0.712727	3.99919	6.35585e-05	0.000444362	0.17024	1.10748	2.70165
NRIP2	83714	50.0046	1.95323	0.490408	3.98287	6.80877e-05	0.000473578	1.4654	5.1371	1.80966
TNFSF18	8995	5.10829	5.84571	1.46889	3.97968	6.9009e-05	0.000479407	0	2.46058	7.94286
CXCL5	6374	64.841	1.2082	0.304928	3.96225	7.42467e-05	0.000511155	3.10663	6.58054	1.08286
ID3	3399	27.3956	2.28868	0.578253	3.95792	7.56047e-05	0.000519843	1.44988	6.54414	2.17427
ZNF311	282890	24.444	1.91088	0.485246	3.93797	8.21743e-05	0.000559793	0.745291	2.57583	1.78916
AFP	174	5.07052	5.83673	1.48472	3.93119	8.45263e-05	0.000573699	0	0.900681	6.49294
HOXD4	3233	32.8512	1.99936	0.510833	3.91393	9.08065e-05	0.000611154	2.00694	7.30014	1.86293
CD34	947	10.3791	3.60856	0.922345	3.91238	9.13923e-05	0.000614841	0.117585	1.32054	3.48935
ZSWIM4	65249	245.583	1.19286	0.30505	3.91037	9.2154e-05	0.000619518	6.84579	14.1788	1.05044
NECAB1	64168	52.2727	1.25148	0.320501	3.90475	9.43226e-05	0.000631934	1.18113	2.57544	1.12465
ESPNL	339768	9.7665	3.86994	0.993044	3.89705	9.73706e-05	0.000650742	0.0515408	0.705335	3.77452
TLR1	7096	18.0384	2.52048	0.64725	3.89414	9.85473e-05	0.000657874	0.363811	1.93311	2.40966
CNTN2	6900	12.2548	2.91562	0.748727	3.89411	9.85595e-05	0.000657874	0.0736617	0.508566	2.78745
KDM6B	23135	383.27	1.15738	0.297384	3.89188	9.9472e-05	0.000663692	7.03836	14.2284	1.01546
AVPI1	60370	87.4425	1.25149	0.321795	3.88909	0.000100619	0.000670792	7.20503	15.621	1.11641
TRPC4	7223	7.39825	5.38576	1.38768	3.88112	0.000103977	0.000691758	0.0193961	0.838376	5.43376
MDK	4192	6054.81	1.9246	0.496367	3.87737	0.000105594	0.000700502	599.604	2058.9	1.77979
BCL2L14	79370	7.4184	5.38615	1.38952	3.87626	0.000106075	0.000703405	0.03293	1.36623	5.37465
UGT3A2	167127	4.83485	5.76301	1.4928	3.86053	0.000113142	0.000745699	0	0.728474	6.1868
OR52K2	119774	4.74223	5.73974	1.49189	3.84728	0.000119435	0.000783353	0	1.60216	7.32387
PLEKHG4B	153478	57.8096	1.16813	0.304205	3.83994	0.000123064	0.000804229	0.608391	1.24961	1.0384
ZMYND15	84225	9.94529	3.52395	0.917883	3.83922	0.000123428	0.000805961	0.131578	1.37674	3.38727
USP49	25862	40.1991	1.52897	0.400077	3.8217	0.000132537	0.000858529	1.2819	3.37192	1.39529
H3C10	8357	30.0604	1.6565	0.433466	3.82152	0.000132632	0.0008588	6.00224	17.3821	1.53403
TGM1	7051	17.032	2.18165	0.572949	3.80776	0.00014023	0.000903311	0.43685	1.80734	2.04866
SMIM31	100505989	70.3274	1.27918	0.335964	3.8075	0.000140381	0.000903641	2.59904	5.75322	1.14639
ITIH6	347365	4.65183	5.70783	1.50027	3.80454	0.000142069	0.000913705	0	0.335387	5.06775
CXorf49	100130361	4.57773	5.68856	1.49964	3.79327	0.000148674	0.000951655	0	0.891183	6.47765
CXorf49B	100132994	4.57773	5.68856	1.49964	3.79327	0.000148674	0.000951655	0	0.891183	6.47765
PSORS1C1	170679	22.3556	1.85327	0.489292	3.78766	0.000152075	0.000971509	2.09224	6.89799	1.72113
CD80	941	6.83137	5.27005	1.39362	3.78155	0.000155857	0.00099137	0.0218866	0.872419	5.3169
ARL14EPL	644100	8.96566	3.70098	0.98147	3.77085	0.000162691	0.0010304	0.396156	4.67863	3.56195
SLC8A2	6543	8.67233	4.67598	1.24123	3.7672	0.000165086	0.00104312	0.0261493	0.585792	4.48554
KLK10	5655	15.4633	2.32988	0.619985	3.75796	0.000171306	0.00107932	0.323968	1.48689	2.19838
SPAG6	9576	11.6797	2.81553	0.749635	3.75587	0.000172738	0.00108724	0.19336	1.23069	2.67011
FCGR3B	2215	7.33262	5.36623	1.43428	3.7414	0.000182996	0.0011478	0.0311102	1.19558	5.26418
H2BC13	8340	12.3425	2.75918	0.739311	3.73209	0.000189894	0.0011851	1.37698	8.57563	2.63874
LRMDA	83938	77.1186	1.15073	0.308706	3.72757	0.000193332	0.00120517	10.5301	21.3575	1.02022
LAMA2	3908	34.9505	1.50853	0.405619	3.71908	0.000199952	0.00124214	0.369904	0.961864	1.37868
CCDC134	79879	44.4593	1.33625	0.35947	3.71728	0.000201377	0.00124908	3.88292	8.95967	1.2063
RET	5979	4.41538	5.63606	1.51627	3.71705	0.000201565	0.00124976	0	0.380251	5.24888
CPA2	1358	4.3947	5.63043	1.51482	3.71689	0.000201689	0.00125006	0	1.18038	6.88311
ZNF442	79973	60.2208	1.25602	0.338393	3.71172	0.000205856	0.00127248	2.48383	5.40912	1.12283
DSG3	1830	117.21	1.2775	0.344748	3.7056	0.000210887	0.00129813	2.44671	5.38201	1.1373
TRIP6	7205	133.916	1.15822	0.313458	3.69496	0.000219921	0.00134769	9.33263	18.9106	1.01884
VPS9D1	9605	93.5569	1.28781	0.348782	3.69231	0.000222225	0.00136018	3.90161	8.64291	1.14745
GCNT4	51301	8.70241	3.64461	0.987945	3.68908	0.000225068	0.00137603	0.0723969	0.843689	3.54271
MAPK8IP2	23542	39.3798	1.49197	0.404878	3.68499	0.000228714	0.00139674	1.19746	3.09675	1.37078
C8orf86	389649	39.5039	1.74141	0.474309	3.67146	0.000241167	0.00146124	1.59068	4.86983	1.61423
CCDC198	55195	37.2815	1.54869	0.42227	3.66753	0.000244905	0.00148057	1.49114	3.9907	1.42023
CCL5	6352	859.558	2.56756	0.701609	3.65953	0.000252677	0.00152131	40.2396	214.143	2.41189
GNAQ	2776	26.3264	1.67226	0.459089	3.64256	0.000269938	0.00160971	1.1204	3.25178	1.53722
HOXD13	3239	17.7185	2.00612	0.551272	3.63908	0.000273611	0.00162623	0.590387	2.18147	1.88557
ACKR4	51554	9.86876	3.17899	0.874027	3.63717	0.000275647	0.00163713	0.173052	1.43382	3.05058
ACTA2	59	20.7434	1.85906	0.511576	3.63399	0.000279076	0.00165568	1.03201	3.42673	1.73137
DGLUCY	80017	29.2007	1.52777	0.422626	3.61494	0.000300412	0.00176291	0.978438	2.59079	1.40484
CD70	970	14.6424	2.46106	0.681564	3.61091	0.00030513	0.00178751	0.971576	4.90182	2.33492
PLVAP	83483	4.1013	5.52807	1.53095	3.61088	0.000305156	0.00178751	0	0.637481	5.99431
SLC26A4	5172	27.7441	1.9192	0.531734	3.60933	0.000306985	0.00179369	0.467516	1.60523	1.77969
OSGIN1	29948	137.274	1.17762	0.326867	3.60273	0.000314891	0.00183328	8.529	17.5197	1.03853
RAB43	339122	470.927	2.15913	0.599849	3.59945	0.000318892	0.00185259	7.97047	32.0598	2.00803
KBTBD8	84541	36.5664	1.37351	0.382125	3.59441	0.000325125	0.00188664	0.852425	2.02516	1.24839
DHRS9	10170	18.8506	2.24651	0.629032	3.57138	0.0003551	0.00203668	0.624846	2.73047	2.12758
GRINA	2907	8258.63	2.08872	0.586566	3.56094	0.000369533	0.00210679	333.15	1277.15	1.93868
S100A3	6274	50.5028	1.19988	0.337023	3.56024	0.000370516	0.00210943	8.18146	17.164	1.06896
ZSCAN23	222696	36.8029	1.46858	0.412682	3.55862	0.00037281	0.00212175	1.21016	3.06875	1.34246
VGF	7425	57.5987	1.24134	0.350058	3.5461	0.000390981	0.0022112	2.61382	5.64357	1.11045
H3C15	333932	10.396	3.07599	0.86851	3.54169	0.000397573	0.00224222	0.85869	6.63359	2.94958
H3C14	126961	10.396	3.07599	0.86851	3.54169	0.000397573	0.00224222	0.85869	6.63359	2.94958
RNASEL	6041	46.3895	1.44455	0.410293	3.52078	0.000430281	0.00239504	1.14782	2.86289	1.31858
CDH8	1006	30.2881	1.43876	0.410483	3.50504	0.000456547	0.00252565	0.648051	1.60683	1.31004
IFNA10	3446	3.88195	5.45179	1.55548	3.50488	0.000456811	0.00252624	0	1.45332	7.18321
PCDH7	5099	49.4397	1.22584	0.35091	3.4933	0.000477082	0.00262314	1.08495	2.31859	1.09563
GBP6	163351	31.6155	1.40484	0.402191	3.49298	0.000477671	0.00262443	0.700239	1.69759	1.27757
SPTBN5	51332	21.041	1.767	0.507437	3.48222	0.000497284	0.00272222	0.160647	0.499684	1.63712
RAET1G	353091	19.9846	2.11256	0.606853	3.48117	0.000499234	0.00273106	1.29016	5.11462	1.98708
LRP2	4036	3.75377	5.40071	1.5578	3.46688	0.000526538	0.00286688	0	0.0858985	3.10263
ZNF165	7718	53.0326	1.14002	0.329056	3.46451	0.00053119	0.0028864	2.70927	5.44625	1.00736
GRIK5	2901	9.33337	2.88651	0.836092	3.45238	0.000555665	0.00300229	0.122163	0.834813	2.77265
NPFFR2	10886	20.4094	1.78095	0.515935	3.45188	0.000556688	0.00300582	0.933811	2.93848	1.65387
STOML1	9399	45.646	1.24337	0.360751	3.44662	0.000567642	0.00306292	2.89266	6.26966	1.11599
KRT34	3885	25.1838	1.7129	0.497731	3.44141	0.000578689	0.00311643	1.36118	4.06651	1.57894
L1CAM	3897	61.5378	1.52949	0.44459	3.44023	0.000581214	0.0031268	1.2542	3.28546	1.38932
FAP	2191	6.84827	4.35048	1.27052	3.42417	0.000616676	0.00329571	0.0441701	0.844416	4.25681
IL16	3603	14.1191	2.29602	0.672012	3.41663	0.000634005	0.00337498	0.155087	0.695913	2.16583
ZNF213	7760	112.916	1.14659	0.336739	3.40497	0.000661711	0.0034995	4.23601	8.55039	1.01328
JDP2	122953	26.7266	1.64349	0.483893	3.3964	0.000682786	0.00358408	0.676661	1.9262	1.50925
CSF3	1440	9.74549	2.73103	0.804527	3.39458	0.000687333	0.00360328	0.316789	1.9181	2.59809
DTHD1	401124	5.69909	4.99974	1.47491	3.38985	0.0006993	0.00365656	0.0187979	0.620105	5.04387
C11orf52	91894	39.8603	1.28733	0.380297	3.38505	0.000711641	0.00370675	3.88763	8.70121	1.16232
BHLHA15	168620	12.6627	2.37473	0.702596	3.37994	0.000725006	0.00376412	1.13994	5.42638	2.25104
TPRN	286262	116.111	1.18046	0.349407	3.37848	0.000728885	0.00378079	5.33538	11.0136	1.04562
ARL9	132946	6.98395	3.73302	1.10652	3.37365	0.000741788	0.00383667	0.230184	2.79207	3.60047
TRPV3	162514	22.9318	1.81957	0.53979	3.37088	0.000749273	0.00386676	0.322393	1.04729	1.69977
IL20	50604	3.68183	5.37725	1.59588	3.36946	0.000753166	0.00388437	0	1.05975	6.72757
ZNF382	84911	45.3923	1.28284	0.381924	3.35889	0.000782575	0.00401816	1.83626	4.09974	1.15876
MKRN2OS	100129480	53.4817	1.31544	0.391683	3.35842	0.000783884	0.0040204	5.59081	12.668	1.18005
CRYAB	1410	11.7385	2.84433	0.847238	3.35718	0.000787431	0.00403288	0.8212	5.39556	2.71597
CFAP45	25790	23.1935	1.81692	0.541334	3.35638	0.000789694	0.00404319	1.08645	3.54468	1.70604
MTRNR2L10	100463488	626.816	2.06197	0.618658	3.33297	0.000859249	0.00435668	42.8693	161.984	1.91784
IFNL4	101180976	3.62776	5.34869	1.6069	3.32858	0.000872897	0.00441728	0	0.79531	6.31345
IL20RB	53833	18.4488	1.83442	0.551359	3.32708	0.000877597	0.00443584	0.731946	2.39103	1.70782
RGS20	8601	37.3583	1.49615	0.451278	3.31537	0.000915214	0.00459733	2.21471	5.76372	1.37988
CYP2W1	54905	12.2239	2.44917	0.741336	3.30373	0.000954092	0.0047734	0.316911	1.5827	2.32024
HEATR4	399671	21.1588	2.18781	0.662609	3.30181	0.000960627	0.00480122	0.431545	1.79926	2.05982
STX1B	112755	54.0892	1.33747	0.405264	3.30024	0.000966017	0.00482124	1.33702	3.07463	1.2014
SYNPO2	171024	28.193	1.58353	0.480017	3.29891	0.000970616	0.00483965	0.346842	0.95129	1.45561
GALT	2592	38.1417	1.23234	0.374395	3.29156	0.000996329	0.00494961	3.19166	6.84059	1.09981
ZBTB32	27033	3.57434	5.33062	1.62013	3.29025	0.00100097	0.00497115	0	0.654062	6.03135
IFNW1	3467	3.42621	5.26805	1.60678	3.27863	0.00104313	0.00515769	0	0.812486	6.34427
DNAH12	201625	17.6489	1.75629	0.535687	3.27858	0.0010433	0.00515769	0.193144	0.596298	1.62636
SLITRK2	84631	4.94558	4.79181	1.46304	3.27523	0.00105574	0.00520965	0.015059	0.430808	4.83835
ADGRE1	2015	4.97993	4.7959	1.47343	3.25492	0.00113424	0.00555311	0.0238801	0.659436	4.78735
ANO3	63982	14.1259	1.96196	0.604181	3.2473	0.00116504	0.00568331	0.190927	0.681733	1.83619
H1-6	3010	6.07096	4.16732	1.29043	3.22941	0.00124044	0.00602034	0.175401	2.85356	4.02403
MUC16	94025	12.3284	2.99174	0.926853	3.22785	0.00124725	0.00604976	0.0123944	0.0905248	2.86863
DUSP23	54935	36.6552	1.39558	0.433596	3.21862	0.00128808	0.00623104	5.56986	13.328	1.25875
HOXD3	3232	16.8082	1.85028	0.57666	3.20861	0.00133379	0.0064234	0.618822	2.044	1.7238
PGGHG	80162	52.3447	1.23417	0.38508	3.20497	0.00135076	0.00649551	1.89442	4.049	1.09581
MYH3	4621	41.0202	1.14365	0.358015	3.19441	0.00140118	0.00672001	0.826503	1.67567	1.01964
SERPINB9	5272	49.2129	1.13304	0.355796	3.18452	0.00144996	0.00692531	1.45333	2.9242	1.00868
SIX3	6496	20.6122	1.6583	0.521862	3.17766	0.00148468	0.00706824	0.772475	2.22554	1.52659
H2AC11	8969	22.6919	1.6423	0.519477	3.16145	0.00156985	0.00742362	4.36662	12.4471	1.51123
H2AC15	8330	12.0014	2.38349	0.755925	3.15308	0.00161557	0.00761318	1.67278	7.88591	2.23703
AZIN2	113451	37.7284	1.27297	0.404457	3.14736	0.00164754	0.00773237	1.97109	4.34575	1.14061
FA2H	79152	26.241	1.63769	0.526209	3.11224	0.00185671	0.0085727	1.03581	2.92074	1.49557
ABHD16B	140701	22.7069	1.50696	0.487072	3.09392	0.00197533	0.00906105	1.3134	3.41219	1.37739
SMCO2	341346	16.7377	1.74011	0.563811	3.08634	0.00202639	0.00926645	1.19917	3.64488	1.60384
BCL3	602	322.546	1.66448	0.539898	3.08294	0.00204966	0.00935473	16.5456	47.3686	1.51749
CHRDL1	91851	16.7842	1.94186	0.630533	3.07971	0.00207203	0.00944585	0.351719	1.23349	1.81025
TNF	7124	3.18329	5.16676	1.68825	3.06041	0.00221031	0.00999199	0	0.683767	6.09543
GABRA6	2559	3.3129	5.22629	1.70993	3.05643	0.00223989	0.0101116	0	0.476025	5.57296
KCNN1	3780	4.52107	4.66265	1.52837	3.05074	0.00228278	0.0102738	0.0226677	0.594218	4.71228
DLL1	28514	5.62212	4.02923	1.3209	3.05037	0.00228556	0.0102806	0.0373172	0.566504	3.92417
GOLT1A	127845	25.3331	1.3817	0.453335	3.04786	0.00230474	0.0103582	3.1403	7.4651	1.24926
PRR29	92340	20.4004	1.51373	0.498148	3.03872	0.00237589	0.0106221	0.717054	1.87972	1.39036
MED12L	116931	37.4625	1.17845	0.388026	3.03704	0.00238915	0.0106608	0.437443	0.903421	1.0463
SFTPB	6439	45.4017	1.40158	0.461743	3.0354	0.00240217	0.0107012	1.71342	4.10326	1.25989
MED25	81857	1361.83	1.32355	0.438332	3.0195	0.00253189	0.011187	65.5159	148.258	1.17819
NPIPB3	23117	1293.55	1.34243	0.445798	3.01131	0.00260126	0.0114435	40.0388	91.8169	1.19736
SSX5	6758	11.4228	2.35499	0.785029	2.99988	0.0027009	0.0118274	0.548707	2.5898	2.23874
CLDN7	1366	47.939	1.23425	0.413726	2.98324	0.00285211	0.0123958	3.52542	7.52897	1.09466
USP43	124739	37.3265	1.24739	0.41835	2.9817	0.00286657	0.0124453	1.04487	2.27251	1.12097
H2BC17	8348	12.621	2.13184	0.715082	2.98125	0.0028707	0.0124533	1.97314	7.95571	2.0115
ERC2	26059	22.8654	1.41628	0.47521	2.98032	0.00287951	0.0124848	0.399181	0.977402	1.29191
BDKRB2	624	2.98539	5.06417	1.70679	2.96708	0.00300643	0.0129624	0	0.255037	4.67263
ANKRD20A1	84210	10.032	2.39816	0.812336	2.95218	0.00315542	0.0135185	0.181097	0.864807	2.25562
DNAH17	8632	24.6199	1.47848	0.501355	2.94896	0.00318842	0.013649	0.187679	0.476878	1.34535
CD300LB	124599	4.11947	4.51731	1.53441	2.94401	0.0032399	0.0138293	0.0259421	0.61512	4.5675
KCTD14	65987	5.49861	4.0447	1.37431	2.94309	0.00324954	0.0138558	0.0714945	1.10541	3.95061
TAC3	6866	2.89061	5.0245	1.71091	2.93675	0.00331674	0.0141053	0	1.24253	6.95714
ZNF235	9310	34.4071	1.13488	0.388477	2.92137	0.00348498	0.0147435	1.32703	2.67074	1.00904
H2AC14	8331	12.8714	2.13685	0.737587	2.89708	0.00376654	0.0157335	2.16516	8.60291	1.99035
MEPE	56955	2.76316	4.95597	1.71776	2.88513	0.00391247	0.0162427	0	0.496367	5.63334
INKA1	389119	10.641	2.21957	0.770305	2.88142	0.00395886	0.0164059	0.701314	2.9976	2.09568
EPS8L1	54869	31.5015	1.2257	0.425744	2.87896	0.00398986	0.0165091	1.53802	3.27545	1.09062
GRIP2	80852	26.3555	1.26621	0.440325	2.87563	0.00403228	0.0166736	0.379834	0.839058	1.1434
CLIP3	25999	16.8659	1.60658	0.559937	2.86922	0.00411485	0.0169656	0.485696	1.34921	1.47399
AKR1B15	441282	3.01735	5.08896	1.77798	2.86221	0.00420694	0.017297	0	0.673578	6.07377
FOXQ1	94234	27.7047	1.2172	0.426108	2.85656	0.00428264	0.0175637	1.40052	2.98342	1.09101
NEURL3	93082	5.68652	3.42859	1.2009	2.85502	0.00430341	0.0176266	0.113844	1.10267	3.27587
RASEF	158158	33.6222	1.1518	0.403618	2.85368	0.00432166	0.017688	0.733291	1.49048	1.02332
THAP8	199745	30.0729	1.21162	0.424693	2.85292	0.00433195	0.0177166	1.94436	4.14214	1.09108
SDK2	54549	3.86809	4.42829	1.55245	2.85246	0.00433825	0.0177379	0.00558923	0.123778	4.46896
IQSEC3	440073	2.54524	4.84154	1.71051	2.83047	0.00464802	0.018796	0	0.131458	3.71653
DCDC2	51473	31.4431	1.24773	0.441147	2.82838	0.00467848	0.0188956	0.798299	1.72273	1.1097
CDH13	1012	3.86881	4.42845	1.56594	2.82798	0.00468431	0.0189098	0.0158003	0.349693	4.46806
TEDDM1	127670	8.23506	2.42072	0.856274	2.82704	0.00469802	0.018951	0.205436	0.995897	2.2773
IFIT1B	439996	3.70143	4.36209	1.54713	2.81947	0.00481031	0.0193223	0.0305991	0.648513	4.40558
NLRP12	91662	57.7388	1.1699	0.417788	2.80022	0.00510673	0.0203466	1.90248	3.88705	1.0308
CNGB1	1258	38.5793	1.35675	0.484853	2.79828	0.0051376	0.0204493	2.61557	6.06319	1.21295
SMIM1	388588	11.8999	2.01836	0.726664	2.77757	0.00547677	0.0215824	1.68201	6.21514	1.8856
MUC1	4582	211.134	1.91404	0.68926	2.77695	0.00548717	0.0216182	9.69971	32.8134	1.75827
FAM71A	149647	2.50891	4.8241	1.74713	2.76115	0.00575981	0.0224739	0	0.388105	5.27838
PLPPR4	9890	6.45433	2.84032	1.03291	2.74982	0.00596286	0.023177	0.0630026	0.418835	2.7329
PLCL1	5334	5.37556	3.30622	1.20668	2.73992	0.00614539	0.023818	0.0297297	0.265116	3.15665
KRTAP21-2	337978	2.41707	4.76276	1.74074	2.73606	0.00621798	0.0240476	0	3.44889	8.42999
SOX30	11063	10.7359	1.91299	0.699684	2.73407	0.0062556	0.0241585	0.271667	0.931566	1.77782
NOL4	8715	21.9929	1.65943	0.608721	2.72609	0.00640892	0.0246977	0.54144	1.55752	1.52438
TM4SF18	116441	15.5741	1.80156	0.662773	2.71821	0.00656354	0.0252336	0.354681	1.12605	1.66667
FOS	2353	23.3321	1.67222	0.618191	2.70502	0.00683003	0.0261612	1.02508	2.95572	1.52777
MYO15B	80022	44.9565	1.20833	0.447139	2.70237	0.00688479	0.0263203	0.572103	1.19959	1.0682
ADIRF	10974	1022.66	1.20963	0.44797	2.70025	0.00692867	0.0264618	182.839	382.2	1.06375
H3C2	8358	8.75918	2.1808	0.808971	2.69577	0.00702264	0.0267639	1.32485	5.48859	2.05061
LRP1B	53353	15.1885	1.6083	0.5987	2.68632	0.00722431	0.0274615	0.0885918	0.247934	1.48471
MRGPRX3	117195	35.9293	1.28577	0.479431	2.68187	0.00732122	0.0277648	2.48952	5.54023	1.15408
NUDT17	200035	38.1409	1.29801	0.488936	2.65476	0.00793643	0.0297433	4.012	8.94527	1.1568
CDH23	64072	42.0396	1.17215	0.441588	2.6544	0.00794506	0.0297618	1.90785	3.89797	1.03078
C2orf66	401027	16.9716	1.53397	0.577923	2.65428	0.00794779	0.0297652	0.755076	2.00563	1.40936
CALHM5	254228	8.21708	2.21097	0.835834	2.64523	0.00816362	0.030461	0.162091	0.681964	2.07289
LRAT	9227	23.0634	1.24313	0.470776	2.64059	0.00827611	0.0308105	0.549924	1.1915	1.11548
VWA5B2	90113	18.5291	1.69275	0.641121	2.6403	0.00828334	0.0308226	0.431655	1.26407	1.55012
CX3CL1	6376	2.45483	4.78234	1.81467	2.63538	0.00840419	0.0311508	0	0.266178	4.73432
GCG	2641	2.36006	4.73389	1.80112	2.6283	0.0085813	0.0317059	0	0.659996	6.04439
DIO3	1735	24.1838	1.29712	0.494793	2.62154	0.00875337	0.0322461	1.30827	2.92401	1.16029
KCNQ4	9132	8.69257	2.1537	0.823264	2.61605	0.00889522	0.032687	0.157363	0.648341	2.04265
IFNA16	3449	2.21623	4.64069	1.77437	2.6154	0.00891221	0.0327162	0	0.848992	6.40768
NAT8	9027	2.21623	4.64069	1.77437	2.6154	0.00891221	0.0327162	0	0.742967	6.21523
UBD	10537	2.23332	4.64989	1.7792	2.61347	0.00896279	0.0328535	0	0.799645	6.32129
CR1L	1379	2.2148	4.6399	1.7851	2.59924	0.00934306	0.033971	0	0.434873	5.44252
NOS3	4846	14.8008	1.62015	0.62487	2.59279	0.00952022	0.0345003	0.471741	1.3319	1.49742
RBM11	54033	9.88017	2.02877	0.783154	2.59051	0.00958334	0.0346814	0.386551	1.4268	1.88405
OSR2	116039	12.5132	1.65936	0.644027	2.57654	0.00997959	0.0358117	0.621256	1.79655	1.53197
RASSF9	9182	4.1097	3.5617	1.38883	2.56453	0.0103315	0.0369161	0.0708051	0.758322	3.42088
CD22	933	8.72785	1.96738	0.770082	2.55477	0.0106258	0.0377298	0.211982	0.757917	1.8381
OR4C6	219432	2.17847	4.61994	1.81287	2.54841	0.0108215	0.0382991	0	0.846097	6.40275
H3-5	440093	5.96806	2.64251	1.04179	2.5365	0.0111965	0.039411	0.304466	1.72526	2.50246
ADGRL2	23266	13.1142	1.62324	0.641001	2.53236	0.0113299	0.0398031	0.219981	0.624103	1.5044
VANGL2	57216	2.254	4.66143	1.84168	2.53107	0.0113715	0.0399146	0	0.1508	3.91457
CTNNA1	1495	12.2386	1.72775	0.683715	2.527	0.0115042	0.0402585	0.297376	0.898419	1.5951
GPSM3	63940	33.9065	1.26719	0.502564	2.52146	0.011687	0.0407489	2.64623	5.78739	1.12898
GRIN1	2902	4.69132	3.18342	1.26269	2.52114	0.0116975	0.0407751	0.0453808	0.383695	3.0798
PRDM1	639	16.7304	1.4746	0.585887	2.51687	0.0118402	0.0411943	0.336907	0.860391	1.35264
SHOC1	158401	8.92319	1.99005	0.791393	2.51462	0.0119161	0.0414138	0.153357	0.552245	1.84842
LAMA1	284217	3.13263	4.09376	1.62996	2.51157	0.0120196	0.0417201	0.00650355	0.110263	4.08358
C1orf54	79630	8.76293	1.9623	0.782855	2.50659	0.0121901	0.0422034	1.29283	4.61946	1.83719
NTNG2	84628	24.6549	1.16033	0.464091	2.50022	0.0124117	0.0428519	0.967486	1.9741	1.02889
NR5A2	2494	20.9042	1.27761	0.512881	2.49105	0.0127366	0.0437038	0.505111	1.11304	1.13983
PTCHD4	442213	20.5063	1.78662	0.717728	2.48927	0.0128005	0.0438767	0.563372	1.75095	1.63598
H3C13	653604	4.88662	3.15206	1.26647	2.48886	0.0128152	0.04389	0.438674	3.45585	2.97782
ANKRD44	91526	28.6637	1.15451	0.464511	2.48543	0.0129394	0.0442538	0.697499	1.41017	1.01561
MUC5B	727897	1063.38	1.65526	0.667241	2.48075	0.0131107	0.04476	5.72149	16.1961	1.50118
H2BC6	8344	2.03249	4.51743	1.82115	2.48054	0.0131183	0.0447768	0	1.68397	7.39572
KRT14	3861	2.0681	4.53829	1.83439	2.47401	0.0133605	0.0454899	0	0.450905	5.49475
ICAM4	3386	25.892	1.19022	0.481202	2.47342	0.0133826	0.0455543	2.20829	4.60215	1.05938
PI15	51050	8.91074	1.86494	0.755135	2.46968	0.0135234	0.0459562	0.111913	0.373646	1.73929
IFNE	338376	19.7333	1.30041	0.52674	2.46879	0.0135571	0.0460516	1.4979	3.35809	1.1647
MDGA1	266727	3.02561	4.05759	1.6449	2.46677	0.013634	0.0462256	0.0067746	0.115949	4.09721
C15orf39	56905	441.881	1.2123	0.493011	2.45897	0.0139337	0.047048	11.9506	25.0057	1.06518
ARMC3	219681	2.91646	3.9863	1.62812	2.4484	0.0143491	0.0482067	0.0235547	0.348597	3.88747
DDX4	54514	2.89403	3.97871	1.62525	2.44807	0.0143625	0.048242	0.0254683	0.398442	3.9676
SCARF1	8578	22.9771	1.24071	0.508261	2.44109	0.0146428	0.0490412	0.80273	1.74013	1.11621

## Sheet: Downregulated in PC3 (SFM)
Gene Name		baseMean	log2FoldChange	lfcSE	stat	pvalue	padj	TPM ( C )	TPM ( T )	Log2
SORL1	6653	1240.37	-2.25111	0.152156	-14.7947	1.58432e-49	1.67959e-47	36.6278	7.06097	-2.375
NT5DC2	64943	1350.59	-2.56343	0.179269	-14.2993	2.20939e-46	2.1719e-44	248.101	38.3487	-2.69368
SLC35F2	54733	4223.93	-1.82251	0.128994	-14.1286	2.5301e-45	2.4283e-43	406.341	105.235	-1.94908
PHACTR3	116154	1309.56	-2.45933	0.177713	-13.8388	1.48682e-43	1.37024e-41	198.466	33.1752	-2.58071
KCNMA1	3778	4766.24	-1.76879	0.131738	-13.4266	4.22301e-41	3.64347e-39	512.679	138.087	-1.89248
CERK	64781	272.715	-2.4829	0.187182	-13.2646	3.71376e-40	3.07333e-38	20.4686	3.34909	-2.61157
FABP4	2167	475.512	-2.59193	0.204747	-12.6592	9.95144e-37	7.37043e-35	190.621	29.0032	-2.71642
C2CD2	25966	1798.86	-1.7215	0.138571	-12.4232	1.95469e-35	1.40288e-33	89.034	24.743	-1.84734
TRIM2	23321	980.084	-1.96652	0.163288	-12.0432	2.10571e-33	1.42311e-31	45.3723	10.6319	-2.09341
UNC119B	84747	776.305	-1.76175	0.147717	-11.9265	8.61317e-33	5.74921e-31	53.3272	14.4204	-1.88676
H2AZ2	94239	2078.58	-1.84983	0.155421	-11.9021	1.15455e-32	7.67489e-31	325.072	82.7383	-1.97413
PRKCA	5578	1007.51	-1.92141	0.161524	-11.8955	1.24863e-32	8.26641e-31	35.6463	8.62437	-2.04726
SNTB2	6645	1204.67	-1.57104	0.138222	-11.366	6.17216e-30	3.86534e-28	36.3064	11.1748	-1.69998
SLC26A2	1836	620.839	-2.12645	0.189096	-11.2454	2.44121e-29	1.49987e-27	24.5007	5.14978	-2.25024
BLOC1S6	26258	928.444	-1.95172	0.174127	-11.2086	3.6992e-29	2.26419e-27	73.0754	17.3292	-2.07618
MGAT5	4249	2977.52	-1.43655	0.128353	-11.1922	4.45345e-29	2.70543e-27	104.589	35.4129	-1.56239
SETD7	80854	746.827	-1.73825	0.155372	-11.1877	4.68616e-29	2.83617e-27	32.2043	8.84173	-1.86485
ACO1	48	592.218	-1.81821	0.164975	-11.0211	3.02329e-28	1.80286e-26	50.8927	13.2296	-1.94369
TACC1	6867	4120.97	-1.63072	0.14869	-10.9673	5.49098e-28	3.26241e-26	158.158	46.8998	-1.75371
FAM172A	83989	269.407	-2.38133	0.218368	-10.9051	1.08965e-27	6.33481e-26	18.7739	3.30355	-2.50664
NFATC2	4773	713.489	-1.72906	0.160147	-10.7967	3.56655e-27	2.00866e-25	29.9147	8.23611	-1.86082
CDK19	23097	373.903	-2.3152	0.214781	-10.7794	4.3088e-27	2.41829e-25	19.8709	3.66634	-2.43825
PAPSS2	9060	937.772	-1.69299	0.157776	-10.7304	7.33078e-27	4.08609e-25	72.7246	20.6572	-1.8158
BTBD7	55727	1182.15	-1.56072	0.146687	-10.6398	1.94535e-26	1.07691e-24	61.8532	19.1781	-1.68939
TMEM170B	100113407	225.547	-2.68564	0.254577	-10.5494	5.1114e-26	2.75438e-24	9.10015	1.29683	-2.8109
ADGRA3	166647	449.605	-1.77785	0.169621	-10.4813	1.05334e-25	5.58341e-24	29.9076	7.97309	-1.9073
TMX4	56255	1079.89	-1.72103	0.164477	-10.4636	1.26896e-25	6.7044e-24	137.558	38.1679	-1.84961
TBL1XR1	79718	1379.6	-1.68838	0.163531	-10.3245	5.45822e-25	2.81055e-23	62.9998	17.9453	-1.81174
TTL	150465	1368.99	-1.47389	0.142874	-10.316	5.96357e-25	3.06105e-23	76.2825	25.1803	-1.59906
MMP16	4325	298.378	-2.18539	0.212359	-10.291	7.73513e-25	3.93304e-23	15.1481	3.04876	-2.31284
PXDN	7837	3830.2	-1.2514	0.122721	-10.1971	2.04224e-24	1.013e-22	155.454	59.7946	-1.3784
NACC2	138151	312.838	-1.805	0.177239	-10.1839	2.33888e-24	1.14959e-22	13.8826	3.63437	-1.9335
CABLES1	91768	725.732	-1.59017	0.15639	-10.1679	2.75655e-24	1.35079e-22	44.4545	13.5251	-1.71669
FOXN3	1112	366.148	-1.81612	0.178922	-10.1503	3.30318e-24	1.61378e-22	14.2234	3.70497	-1.94073
NPY1R	4886	3620.71	-2.24429	0.221282	-10.1422	3.58836e-24	1.74261e-22	392.421	76.3107	-2.36245
IGFBP5	3488	1435.48	-1.59553	0.159076	-10.03	1.12537e-23	5.30625e-22	66.8542	20.2959	-1.71983
MYO1D	4642	1874.04	-1.64532	0.16453	-10.0001	1.52208e-23	7.11473e-22	107.934	31.5179	-1.7759
TMEM19	55266	402.709	-1.68261	0.169973	-9.89927	4.19323e-23	1.91051e-21	25.8745	7.38632	-1.8086
PMEPA1	56937	222.729	-2.49233	0.252678	-9.86369	5.98105e-23	2.7023e-21	15.4993	2.53536	-2.61194
SMAD6	4091	147.711	-2.35775	0.239343	-9.85091	6.79266e-23	3.05199e-21	26.7628	4.77196	-2.48757
PPP2R5A	5525	1274.31	-1.55962	0.158464	-9.84216	7.41036e-23	3.32033e-21	127.482	39.7268	-1.68211
UBE4B	10277	732.614	-1.51471	0.154166	-9.82524	8.76684e-23	3.91731e-21	38.5986	12.3857	-1.63987
TTC3	7267	9605.99	-1.65528	0.169107	-9.7884	1.26284e-22	5.59652e-21	366.804	106.956	-1.77799
CBX5	23468	882.862	-1.43913	0.147643	-9.74735	1.89338e-22	8.32265e-21	21.8472	7.39432	-1.56296
ATP9A	10079	2370.46	-1.45728	0.150302	-9.6957	3.14485e-22	1.37122e-20	89.9647	30.0308	-1.58292
PKIA	5569	964.403	-1.99367	0.207665	-9.60042	7.96197e-22	3.44382e-20	71.4163	16.5357	-2.11067
RASL11A	387496	431.601	-1.91335	0.201079	-9.51544	1.80947e-21	7.62328e-20	87.3282	21.1089	-2.0486
KCNK15	60598	255.47	-2.46676	0.259761	-9.49625	2.17585e-21	9.11944e-20	33.585	5.53091	-2.60223
SLC35B4	84912	857.86	-1.37357	0.144686	-9.49341	2.23592e-21	9.34706e-20	35.6487	12.6108	-1.49919
ACER3	55331	910.912	-1.54063	0.162553	-9.47773	2.59881e-21	1.08084e-19	60.8767	19.1059	-1.67187
FAM168B	130074	1583.67	-1.48814	0.157444	-9.4519	3.32747e-21	1.37682e-19	84.5211	27.6446	-1.61231
ABCC4	10257	566.326	-1.51307	0.162412	-9.31628	1.20485e-20	4.86137e-19	28.1841	9.04567	-1.63958
LGR5	8549	182.852	-2.67128	0.287746	-9.28345	1.64071e-20	6.60355e-19	13.4449	1.94504	-2.78919
TXNDC5	81567	3438.79	-1.40539	0.153252	-9.17041	4.71209e-20	1.86197e-18	302.777	104.988	-1.52803
SUMF1	285362	389.162	-1.67779	0.183022	-9.16713	4.85787e-20	1.91249e-18	53.5134	15.3657	-1.80019
SLC4A7	9497	2380.3	-1.70395	0.186957	-9.11412	7.93104e-20	3.09979e-18	92.1087	25.9713	-1.82642
WNT5A	7474	493.042	-1.47823	0.162439	-9.10018	9.01838e-20	3.50787e-18	23.515	7.73269	-1.60454
MOXD1	26002	209.519	-1.78873	0.196788	-9.0896	9.9407e-20	3.84816e-18	21.0249	5.5741	-1.91529
ZMAT3	64393	281.563	-1.82879	0.205264	-8.90947	5.12751e-19	1.92519e-17	9.53698	2.46092	-1.95434
SYNJ2BP	55333	2108.31	-1.21857	0.136928	-8.89937	5.61654e-19	2.09426e-17	81.9616	32.2375	-1.34621
PREPL	9581	1234.39	-1.39962	0.157984	-8.85927	8.0543e-19	2.97587e-17	57.3363	19.9461	-1.52334
UBR7	55148	1333.37	-1.24082	0.140552	-8.82819	1.06382e-18	3.90389e-17	99.8088	38.7049	-1.36665
MAPKAP1	79109	895.476	-1.29236	0.147181	-8.78072	1.62426e-18	5.94706e-17	92.0781	34.4481	-1.41843
PRKDC	5591	2729.74	-1.59017	0.181474	-8.76255	1.90889e-18	6.88048e-17	59.3706	18.1364	-1.71086
COL6A3	1293	1005.48	-2.04702	0.235228	-8.70229	3.25259e-18	1.16461e-16	34.0605	7.61157	-2.16183
PRKCH	5583	587.337	-1.26342	0.145197	-8.70139	3.27845e-18	1.17129e-16	46.2848	17.6485	-1.39099
USP22	23326	2045.33	-1.22144	0.141191	-8.65099	5.10541e-18	1.816e-16	108.018	42.3405	-1.35116
TUBA1A	7846	1758.84	-1.10821	0.128191	-8.645	5.38055e-18	1.90968e-16	243.038	103.235	-1.23525
SLC9A7	84679	2004.69	-1.1949	0.138348	-8.63692	5.77493e-18	2.04518e-16	54.5378	21.8432	-1.32007
SERPINB7	8710	1011.23	-2.0901	0.242906	-8.60458	7.65941e-18	2.68328e-16	158.282	34.3134	-2.20565
ID2	3398	768.391	-1.31887	0.15476	-8.52207	1.56733e-17	5.39746e-16	153.61	56.4367	-1.44457
CSRNP3	80034	673.203	-1.53698	0.182274	-8.43225	3.39088e-17	1.15546e-15	16.6985	5.26404	-1.66547
RIMKLA	284716	585.396	-1.54585	0.183354	-8.43095	3.42881e-17	1.16594e-15	16.1821	5.08154	-1.67107
AGAP1	116987	649.489	-1.33747	0.15896	-8.41386	3.96747e-17	1.34347e-15	18.851	6.8212	-1.46654
ZNF664	144348	5449.3	-1.32781	0.157909	-8.40867	4.14683e-17	1.40128e-15	353.279	129.353	-1.4495
BNIP3L	665	1849.76	-1.35526	0.162032	-8.36414	6.05528e-17	2.02509e-15	148.561	53.356	-1.47733
CMTM4	146223	122.233	-2.17704	0.261006	-8.34097	7.36841e-17	2.45412e-15	7.63912	1.54789	-2.3031
TFRC	7037	10193.9	-1.27587	0.152997	-8.33916	7.48176e-17	2.48677e-15	553.707	210.141	-1.39776
FAM110C	642273	341.8	-1.435	0.172412	-8.32308	8.57032e-17	2.84275e-15	24.7042	8.37956	-1.55981
TGFBR1	7046	180.598	-1.95076	0.234453	-8.32046	8.76191e-17	2.89446e-15	8.66992	2.06139	-2.0724
HIPK2	28996	4042.98	-1.33084	0.16034	-8.30016	1.03968e-16	3.40678e-15	74.8458	27.2119	-1.45969
RRM1	6240	2021.2	-1.20002	0.144709	-8.29266	1.1074e-16	3.60682e-15	170.75	68.2264	-1.32348
MLEC	9761	4005.46	-1.25978	0.151986	-8.28883	1.14365e-16	3.70999e-15	173.929	66.7413	-1.38185
CDK14	5218	757.837	-1.44022	0.175733	-8.19547	2.49626e-16	8.00184e-15	43.8547	14.8208	-1.56511
TP53INP2	58476	423.173	-1.62942	0.199138	-8.18237	2.78321e-16	8.85169e-15	30.6408	9.02638	-1.76323
TOP2A	7153	3316.15	-1.44718	0.177978	-8.13126	4.24855e-16	1.3433e-14	164.954	55.6639	-1.56725
PLPP3	8613	789.204	-1.61377	0.199196	-8.10139	5.43368e-16	1.69816e-14	70.0859	21.064	-1.73434
NEFL	4747	3824.81	-1.0479	0.129423	-8.09672	5.64613e-16	1.76116e-14	262.61	116.491	-1.1727
TTC19	54902	997.979	-1.37013	0.170341	-8.04348	8.73199e-16	2.68244e-14	79.9586	28.3726	-1.49475
KLF12	11278	543.139	-1.60831	0.20012	-8.03675	9.2255e-16	2.82869e-14	14.6523	4.41936	-1.72921
CAT	847	1391.49	-1.10903	0.138017	-8.03547	9.32223e-16	2.85295e-14	162.269	68.9556	-1.23464
SLC5A3	6526	1636.56	-1.52032	0.189263	-8.03283	9.52512e-16	2.90956e-14	41.0316	13.1472	-1.64198
PTPRS	5802	1092.71	-1.10323	0.137495	-8.02382	1.02506e-15	3.1194e-14	44.7911	19.0677	-1.23208
PDK3	5165	270.843	-1.86521	0.232575	-8.0198	1.05917e-15	3.21718e-14	9.76198	2.4657	-1.98518
GNG12	55970	2964.34	-1.31897	0.164668	-8.0099	1.14805e-15	3.48063e-14	187.52	68.9289	-1.44386
NEBL	10529	837.174	-1.76113	0.220506	-7.98678	1.38506e-15	4.18355e-14	33.4896	9.07937	-1.88305
SPRED1	161742	2780.71	-1.2593	0.158232	-7.95853	1.74091e-15	5.22919e-14	105.932	40.6321	-1.38245
MTARC1	64757	701.513	-1.1989	0.151067	-7.9362	2.08463e-15	6.20418e-14	85.0213	33.9128	-1.32599
CCNE2	9134	459.19	-1.44162	0.182453	-7.90136	2.75884e-15	8.15088e-14	48.0914	16.2224	-1.56779
CD302	9936	584.647	-1.44134	0.182947	-7.87847	3.31408e-15	9.73811e-14	42.0868	14.2242	-1.56502
MMP1	4312	548.764	-1.8485	0.235486	-7.84974	4.16916e-15	1.21626e-13	80.883	20.6176	-1.97196
ATP13A3	79572	2187.71	-1.17375	0.149575	-7.84725	4.25264e-15	1.23838e-13	80.5536	32.7444	-1.2987
DYNLT3	6990	2543.03	-1.53014	0.195369	-7.83202	4.80085e-15	1.39302e-13	331.141	105.533	-1.64975
GPR137C	283554	185.745	-2.09329	0.268043	-7.80953	5.74028e-15	1.65672e-13	15.039	3.24888	-2.2107
SLC12A2	6558	2475.96	-1.83612	0.235657	-7.79146	6.62383e-15	1.90494e-13	109.827	28.2748	-1.95764
RAB40B	10966	141.255	-1.71407	0.221079	-7.7532	8.96058e-15	2.53648e-13	23.9648	6.68334	-1.84227
MED14	9282	2592.02	-1.16464	0.150421	-7.74251	9.74729e-15	2.74481e-13	104.062	42.5075	-1.29166
DHFR	1719	1214.31	-1.49115	0.192812	-7.73368	1.04484e-14	2.93714e-13	89.1672	29.1758	-1.61174
SLC23A2	9962	453.752	-1.30859	0.169303	-7.72928	1.08159e-14	3.0352e-13	18.311	6.7556	-1.43856
EEPD1	80820	409.183	-1.28603	0.166502	-7.72381	1.12903e-14	3.1574e-13	24.3443	9.14308	-1.41283
USP12	219333	1628.46	-1.33125	0.172838	-7.7023	1.33636e-14	3.72437e-13	101.421	37.007	-1.45449
PHTF2	57157	811.251	-1.44994	0.188399	-7.69611	1.40272e-14	3.89591e-13	46.7426	15.7271	-1.57148
FAM20B	9917	667.461	-1.12247	0.14603	-7.68654	1.51164e-14	4.19125e-13	30.2042	12.7102	-1.24876
SLC38A1	81539	5967.22	-1.24483	0.162407	-7.66488	1.79003e-14	4.9378e-13	195.133	75.5896	-1.3682
RNF182	221687	1108.86	-1.24855	0.16426	-7.60105	2.93726e-14	8.03413e-13	91.544	35.3851	-1.37132
APPL2	55198	877.407	-1.11067	0.146187	-7.59763	3.01592e-14	8.2354e-13	71.5192	30.3787	-1.23527
CHML	1122	2570.85	-1.19847	0.157781	-7.59578	3.05952e-14	8.34041e-13	99.1071	39.6705	-1.32092
GDE1	51573	1164.93	-1.10167	0.145573	-7.56779	3.79629e-14	1.0297e-12	105.334	45.0051	-1.22681
ALDH1A3	220	7304.79	-1.23061	0.162673	-7.56494	3.88053e-14	1.04904e-12	573.828	223.973	-1.3573
SNX30	401548	239.229	-1.44846	0.191938	-7.54649	4.47129e-14	1.20073e-12	9.04853	3.03142	-1.57769
IARS2	55699	3297.87	-1.26215	0.167424	-7.53866	4.74835e-14	1.27093e-12	256.604	98.406	-1.38272
KAT2B	8850	871.721	-1.27604	0.169729	-7.51809	5.55829e-14	1.48039e-12	50.21	18.9992	-1.40203
CLOCK	9575	1275.63	-1.27535	0.169736	-7.51373	5.74666e-14	1.52805e-12	33.6915	12.7813	-1.39834
RCN2	5955	840.526	-1.59122	0.212002	-7.50566	6.11209e-14	1.62256e-12	111.327	34.0184	-1.71041
ELOVL5	60481	3826.27	-1.23809	0.164981	-7.50449	6.16688e-14	1.63443e-12	353.353	137.749	-1.35906
SPRING1	79794	595.037	-1.1582	0.154446	-7.49908	6.42675e-14	1.69672e-12	57.8613	23.698	-1.28783
RAB4A	5867	410.247	-1.6341	0.218407	-7.48188	7.3266e-14	1.92605e-12	39.8193	11.8117	-1.75325
GET1	7485	283.751	-1.43683	0.19206	-7.48116	7.36693e-14	1.9304e-12	51.8512	17.5282	-1.5647
RPS6KA3	6197	3268.54	-1.13776	0.152211	-7.47488	7.72773e-14	2.01842e-12	114.231	47.5856	-1.26336
UBL3	5412	451.18	-1.27186	0.170341	-7.46653	8.23377e-14	2.14713e-12	28.7356	10.9173	-1.39622
ARRB1	408	260.602	-1.45037	0.194284	-7.46521	8.31676e-14	2.16529e-12	9.99211	3.34135	-1.58036
PDE5A	8654	81.4952	-2.10669	0.282323	-7.46198	8.52291e-14	2.20481e-12	3.82964	0.814217	-2.23372
ATPSCKMT	134145	119.711	-2.14647	0.288132	-7.44961	9.36135e-14	2.40636e-12	14.2748	2.97018	-2.26485
POLR2B	5431	3358.52	-1.12937	0.151724	-7.44361	9.79714e-14	2.51042e-12	240.911	101.152	-1.25198
MIB1	57534	1678.69	-1.36909	0.184275	-7.42963	1.089e-13	2.77728e-12	50.9465	18.1182	-1.49154
WDR35	57539	656.755	-1.2884	0.174468	-7.38473	1.52762e-13	3.88371e-12	26.4277	9.9084	-1.41533
PTPN11	5781	3844.63	-1.20918	0.163747	-7.38443	1.53108e-13	3.8864e-12	167.01	66.4181	-1.33028
PLA2G12A	81579	276.64	-1.45357	0.197919	-7.34426	2.06898e-13	5.19488e-12	15.1862	5.08726	-1.5778
TMEM245	23731	1004.27	-1.1848	0.16207	-7.31039	2.66364e-13	6.63659e-12	34.1454	13.7877	-1.30831
SLC18A2	6571	142.642	-2.06064	0.282513	-7.29397	3.00943e-13	7.45812e-12	11.5904	2.55507	-2.1815
ADGRF1	266977	2811.92	-1.2154	0.166633	-7.29387	3.01176e-13	7.45812e-12	274.239	108.223	-1.34143
ANKH	56172	195.824	-1.41609	0.194833	-7.26825	3.64164e-13	8.9632e-12	6.81636	2.3368	-1.54447
TRIQK	286144	1271.12	-1.30932	0.180338	-7.26035	3.86098e-13	9.4743e-12	95.758	35.4955	-1.43176
PCYOX1	51449	1321.55	-1.00139	0.138096	-7.25142	4.12419e-13	1.00745e-11	64.3031	29.4684	-1.12572
HLTF	6596	2371.55	-1.19211	0.164498	-7.24692	4.26353e-13	1.0368e-11	128.721	51.7993	-1.31324
MCM6	4175	1322.88	-1.22938	0.170065	-7.22889	4.8695e-13	1.1771e-11	95.7612	37.5667	-1.34999
ADAM12	8038	91.5462	-1.95671	0.270709	-7.22809	4.89831e-13	1.1823e-11	4.68783	1.10796	-2.08101
HOXB13	10481	4460.41	-1.31191	0.181959	-7.2099	5.59935e-13	1.3455e-11	411.787	151.163	-1.4458
LNPK	80856	878.609	-1.13497	0.157625	-7.20045	6.00139e-13	1.43998e-11	41.0652	17.1569	-1.25912
HPGD	3248	3712.3	-1.58743	0.220745	-7.19123	6.42122e-13	1.53617e-11	369.037	112.633	-1.71213
LPGAT1	9926	587.025	-1.19656	0.167261	-7.15387	8.43637e-13	1.99763e-11	20.5643	8.22393	-1.32224
SESN3	143686	235.632	-1.71852	0.240419	-7.14803	8.80328e-13	2.08147e-11	7.4952	2.09217	-1.84097
ZYG11B	79699	606.426	-1.10485	0.155232	-7.1174	1.09981e-12	2.59664e-11	19.9814	8.50186	-1.2328
CDK1	983	1842.96	-1.46967	0.206637	-7.11234	1.14094e-12	2.68983e-11	276.396	91.6866	-1.59195
MAP3K20	51776	924.799	-1.18112	0.16625	-7.10447	1.20789e-12	2.83941e-11	42.8065	17.3275	-1.30477
ABHD10	55347	744.83	-1.17061	0.1652	-7.08604	1.38007e-12	3.23947e-11	72.8374	29.7138	-1.29355
USP13	8975	620.209	-1.09143	0.154124	-7.08153	1.42568e-12	3.3417e-11	20.8913	8.98455	-1.21738
GCSH	2653	478.053	-1.39253	0.196771	-7.07692	1.47394e-12	3.44983e-11	88.2148	30.8731	-1.51467
KHDRBS3	10656	596.368	-1.09721	0.155164	-7.07128	1.53511e-12	3.58783e-11	81.3055	34.8321	-1.22294
LTA4H	4048	1116.61	-1.04657	0.14817	-7.0633	1.62594e-12	3.77293e-11	134.041	59.5567	-1.17034
RAP2A	5911	1765.92	-1.09656	0.15545	-7.05408	1.73744e-12	4.02016e-11	108.275	46.4594	-1.22066
STARD7	56910	2656.93	-0.931641	0.132109	-7.05208	1.76264e-12	4.07265e-11	201.625	96.8797	-1.05741
GABBR2	9568	74.3225	-2.40407	0.34166	-7.03644	1.97213e-12	4.5373e-11	4.25397	0.730954	-2.54096
TMEM168	64418	271.493	-1.45361	0.207231	-7.01443	2.30881e-12	5.29687e-11	19.7443	6.60697	-1.57938
TM7SF2	7108	492.949	-1.30826	0.186749	-7.00545	2.46186e-12	5.63207e-11	85.8106	31.6406	-1.43938
GSTA4	2941	249.206	-1.73759	0.248316	-6.99749	2.60584e-12	5.94468e-11	55.478	15.3101	-1.85743
ELMOD2	255520	384.585	-1.48813	0.212838	-6.99184	2.71297e-12	6.1804e-11	25.0745	8.22097	-1.60884
TMEM97	27346	798.95	-1.06427	0.152286	-6.98863	2.77584e-12	6.31475e-11	82.1353	35.9838	-1.19065
PRR11	55771	2757.5	-1.07079	0.153465	-6.97738	3.00729e-12	6.82214e-11	113.337	49.3783	-1.19867
FAM102B	284611	366.607	-1.49465	0.214418	-6.97073	3.15308e-12	7.13291e-11	19.7582	6.44782	-1.61557
PLPPR5	163404	158.052	-1.77003	0.254028	-6.96785	3.21831e-12	7.27034e-11	11.922	3.21296	-1.89165
SHC4	399694	420.553	-1.44104	0.207527	-6.94385	3.81561e-12	8.54823e-11	26.3809	8.94582	-1.56021
ALDOC	230	546.934	-1.19014	0.171597	-6.93565	4.04371e-12	9.00948e-11	90.0072	36.0354	-1.32063
ALDH7A1	501	1963.79	-1.11379	0.160717	-6.93016	4.2036e-12	9.35286e-11	106.222	45.0776	-1.2366
DAP	1611	5140.67	-0.910279	0.131375	-6.92885	4.24279e-12	9.42713e-11	553.681	269.46	-1.03898
CSPG5	10675	84.4142	-2.74398	0.396043	-6.92849	4.25346e-12	9.43792e-11	12.9234	1.77647	-2.86291
ARHGAP28	79822	442.477	-1.16193	0.168255	-6.90576	4.99352e-12	1.10347e-10	21.6576	8.86959	-1.28793
OPN3	23596	710.906	-1.10119	0.159671	-6.89659	5.32651e-12	1.17068e-10	72.2083	30.8994	-1.22458
PLD1	5337	385.733	-1.65629	0.241347	-6.86268	6.75814e-12	1.47533e-10	19.201	5.6039	-1.77668
CILK1	22858	1511.45	-0.900496	0.131309	-6.85784	6.99079e-12	1.52202e-10	63.1146	30.939	-1.02855
ETNK1	55500	1435.24	-1.36173	0.198881	-6.84696	7.54333e-12	1.63792e-10	74.3251	26.5787	-1.48358
UBE2QL1	134111	221.468	-1.36246	0.199	-6.84655	7.56509e-12	1.64045e-10	10.2321	3.64375	-1.4896
DOCK1	1793	862.565	-1.00389	0.146656	-6.84523	7.63507e-12	1.65221e-10	33.4558	15.3081	-1.12796
GPAM	57678	228.794	-1.48419	0.216953	-6.84106	7.86104e-12	1.69782e-10	10.3238	3.38132	-1.61031
H3-3A	3020	1843.22	-1.1866	0.173537	-6.83772	8.04622e-12	1.7355e-10	465.506	188.024	-1.30788
LRRC8C	84230	273.231	-1.4104	0.206284	-6.83719	8.07595e-12	1.7396e-10	10.7898	3.73125	-1.53194
UHRF1	29128	1149.9	-1.18926	0.174183	-6.82769	8.62951e-12	1.85455e-10	80.02	32.1332	-1.3163
PDGFB	5155	301.061	-1.6296	0.238974	-6.81914	9.15851e-12	1.95978e-10	33.8473	9.9635	-1.76431
CEMIP2	23670	464.622	-1.04888	0.154551	-6.78662	1.14792e-11	2.43708e-10	18.8061	8.33188	-1.17449
PPP2R5C	5527	1418.64	-1.1766	0.173499	-6.78157	1.18876e-11	2.52048e-10	165.245	67.2458	-1.29709
ITGB8	3696	484.617	-1.23942	0.182775	-6.78113	1.19236e-11	2.52482e-10	15.22	5.90369	-1.36628
PNMA1	9240	2882.59	-0.980323	0.144643	-6.77753	1.22248e-11	2.58467e-10	282.092	130.813	-1.10866
SKA2	348235	2135.08	-1.24249	0.183451	-6.77285	1.26268e-11	2.6633e-10	196.352	76.3092	-1.36352
HS3ST5	222537	87.6957	-1.86268	0.275605	-6.75849	1.39433e-11	2.91516e-10	9.8656	2.48032	-1.99188
NUDT4B	440672	680.875	-1.1026	0.163144	-6.75846	1.39467e-11	2.91516e-10	48.1578	20.5722	-1.22707
EIF4B	1975	4349.67	-0.878906	0.130154	-6.75284	1.44976e-11	3.02639e-10	273.92	136.472	-1.00515
ADI1	55256	1171.7	-1.1314	0.167713	-6.74603	1.51948e-11	3.15974e-10	187.052	78.4393	-1.25379
MYO5A	4644	1055.24	-0.984711	0.146282	-6.73162	1.67789e-11	3.47134e-10	22.5565	10.4492	-1.11015
PDK1	5163	884.53	-1.22603	0.182875	-6.70418	2.02542e-11	4.17437e-10	53.0036	20.8193	-1.34817
SSX2IP	117178	800.521	-1.31386	0.196261	-6.69447	2.16455e-11	4.43856e-10	38.3096	14.1565	-1.43624
SLC22A23	63027	795.032	-1.26454	0.189362	-6.67791	2.42373e-11	4.95125e-10	36.097	13.714	-1.39623
HLF	3131	52.0742	-2.73847	0.4103	-6.67432	2.48386e-11	5.06769e-10	3.16688	0.432654	-2.87178
ACP6	51205	1071.8	-1.04459	0.156729	-6.66494	2.64782e-11	5.36845e-10	154.766	68.7277	-1.17113
TAGLN3	29114	66.4017	-2.06567	0.310436	-6.6541	2.85046e-11	5.7649e-10	17.3935	3.80134	-2.19397
NAIP	4671	272.216	-1.44449	0.217178	-6.65121	2.90698e-11	5.86457e-10	13.2863	4.47333	-1.57052
RIMS4	140730	29.4848	-5.0561	0.760458	-6.64876	2.95568e-11	5.95541e-10	2.16564	0.0616676	-5.13413
TIMM21	29090	475.288	-1.3394	0.201594	-6.64403	3.05219e-11	6.14224e-10	85.2984	31.0079	-1.45988
CBR4	84869	300.287	-1.68102	0.253263	-6.63745	3.19157e-11	6.39893e-10	25.3397	7.28677	-1.79805
SPIN1	10927	1144.6	-1.06747	0.160982	-6.63102	3.33385e-11	6.67593e-10	66.9689	29.3371	-1.19077
FITM2	128486	65.5255	-2.04486	0.309099	-6.61555	3.70175e-11	7.4035e-10	21.6584	4.79944	-2.17399
PAIP2B	400961	148.278	-1.53175	0.231806	-6.60792	3.89749e-11	7.75672e-10	6.86045	2.17582	-1.65674
PYGL	5836	5517.45	-1.02534	0.155501	-6.59377	4.28802e-11	8.50266e-10	506.628	228.944	-1.14593
CPD	1362	1038.85	-1.17572	0.178528	-6.58562	4.53e-11	8.94964e-10	32.4579	13.2095	-1.297
CYFIP2	26999	297.193	-1.12902	0.171657	-6.57717	4.79489e-11	9.46057e-10	12.2872	5.14335	-1.25638
AK4	205	1701.71	-1.08174	0.164642	-6.57025	5.02295e-11	9.87542e-10	65.6351	28.5141	-1.20279
SGO2	151246	2252.87	-1.27364	0.19408	-6.56246	5.29287e-11	1.03809e-09	151.153	57.5844	-1.39226
CLCN4	1183	336.196	-1.24884	0.190811	-6.54488	5.9545e-11	1.16364e-09	13.6724	5.27852	-1.37306
SHISA2	387914	122.129	-1.76342	0.269733	-6.53763	6.25013e-11	1.21994e-09	12.8506	3.452	-1.89633
NETO2	81831	313.092	-1.24214	0.190665	-6.51478	7.2798e-11	1.41242e-09	23.3744	9.06788	-1.36609
F2RL1	2150	5696.62	-1.26199	0.193945	-6.50696	7.66852e-11	1.48606e-09	546.374	209.089	-1.38578
PIGX	54965	490.318	-1.02783	0.158025	-6.5042	7.81061e-11	1.51179e-09	42.3087	18.9982	-1.15509
FBXW2	26190	1115.32	-0.990291	0.152329	-6.50102	7.97765e-11	1.54228e-09	31.6809	14.6307	-1.11462
BZW1	9689	11308.2	-0.914059	0.140638	-6.49937	8.06596e-11	1.5575e-09	1117.88	544.758	-1.03708
DESI2	51029	1129.33	-1.09768	0.168949	-6.49711	8.18801e-11	1.57919e-09	73.6906	31.6137	-1.22093
TBC1D5	9779	1189.52	-0.892169	0.137874	-6.47091	9.74131e-11	1.86766e-09	45.4483	22.4195	-1.01947
ATP5PB	515	1847	-1.04718	0.161998	-6.46414	1.01875e-10	1.94859e-09	230.496	102.467	-1.16959
IFT80	57560	418.961	-1.60695	0.248897	-6.4563	1.07295e-10	2.04744e-09	28.798	8.70846	-1.72548
ARL3	403	262.79	-1.34161	0.207867	-6.45419	1.088e-10	2.07147e-09	18.9951	6.86938	-1.46737
HMGB3	3149	1464.63	-1.1263	0.174948	-6.43789	1.21144e-10	2.30088e-09	110.516	46.5919	-1.24611
TOMM20	9804	1467.73	-1.07621	0.16728	-6.43361	1.24604e-10	2.35832e-09	114.482	49.8546	-1.19932
ACAT2	39	1548.28	-0.950466	0.147741	-6.43334	1.24832e-10	2.35988e-09	255.252	121.246	-1.07398
TBC1D14	57533	525.34	-0.945892	0.147111	-6.42979	1.27784e-10	2.41007e-09	30.6678	14.5636	-1.07436
PANK3	79646	591.969	-1.06857	0.166308	-6.42525	1.31649e-10	2.47721e-09	46.2931	20.1978	-1.1966
F2R	2149	3626.82	-1.15556	0.179988	-6.4202	1.36095e-10	2.55789e-09	255.063	105.061	-1.27962
SLC3A1	6519	125.911	-1.6143	0.251464	-6.4196	1.36631e-10	2.56499e-09	15.8011	4.73481	-1.73865
LXN	56925	399.125	-1.12851	0.175884	-6.4162	1.39722e-10	2.61998e-09	94.8953	39.8065	-1.25333
LMBR1	64327	940.41	-1.09717	0.171192	-6.409	1.46475e-10	2.74345e-09	51.1262	21.961	-1.21912
UBASH3B	84959	837.023	-1.12923	0.176204	-6.40867	1.46796e-10	2.74629e-09	32.5301	13.657	-1.25213
ODC1	4953	12012.5	-0.948498	0.148021	-6.40786	1.47581e-10	2.75779e-09	1506.9	716.251	-1.07305
SLC9A6	10479	487.678	-1.13186	0.176991	-6.39505	1.60497e-10	2.99225e-09	28.3037	11.8589	-1.25502
DNM3	26052	39.9833	-2.99776	0.469048	-6.39116	1.64629e-10	3.06164e-09	1.82525	0.209339	-3.12418
VSIG10	54621	416.75	-1.3435	0.210216	-6.39102	1.64785e-10	3.06164e-09	23.3718	8.47837	-1.46291
AGPAT5	55326	266.596	-1.49908	0.234607	-6.38977	1.66137e-10	3.07971e-09	13.8892	4.52644	-1.61752
TFB1M	51106	298.488	-1.40446	0.219936	-6.38576	1.70546e-10	3.15422e-09	30.0682	10.4455	-1.52536
ACACA	31	1198.67	-0.935984	0.146632	-6.38323	1.73391e-10	3.19591e-09	31.3385	15.0134	-1.06168
RELN	5649	1036.65	-1.25435	0.19698	-6.36787	1.91672e-10	3.51291e-09	24.7256	9.53629	-1.37451
MAN1A2	10905	755.452	-1.08191	0.170118	-6.35977	2.02058e-10	3.69074e-09	37.3315	16.1853	-1.20571
PIAS2	9063	482.291	-1.02488	0.161407	-6.34964	2.15813e-10	3.93312e-09	28.4739	12.8286	-1.15028
BIRC5	332	2061.93	-1.00738	0.158788	-6.34417	2.23629e-10	4.06644e-09	202.961	92.6152	-1.13188
SLC39A10	57181	353.628	-1.46489	0.231157	-6.33724	2.33925e-10	4.24414e-09	19.0063	6.34119	-1.58366
DIPK2A	205428	321.475	-1.4194	0.223999	-6.33662	2.34853e-10	4.25623e-09	25.4093	8.74721	-1.53846
CALU	813	5231.71	-0.973436	0.153907	-6.32482	2.53528e-10	4.58954e-09	251.493	117.724	-1.09511
CBX7	23492	96.9653	-1.59849	0.252802	-6.32312	2.56339e-10	4.63524e-09	7.21899	2.18689	-1.72292
ABLIM1	3983	352.553	-1.17992	0.187075	-6.30724	2.84047e-10	5.12485e-09	13.791	5.59041	-1.3027
B3GALT6	126792	510.088	-0.931344	0.147695	-6.30586	2.86594e-10	5.16505e-09	47.0789	22.6169	-1.05768
ZCCHC14	23174	291.387	-1.09179	0.17344	-6.29492	3.07558e-10	5.53533e-09	11.2604	4.83017	-1.22111
LPAR3	23566	216.871	-1.36683	0.217504	-6.28417	3.29603e-10	5.90084e-09	35.1995	12.5463	-1.4883
KLHL5	51088	3576.41	-0.901794	0.143947	-6.26476	3.73398e-10	6.63365e-09	124.662	61.2202	-1.02595
RHOBTB3	22836	381.46	-1.21818	0.194768	-6.25452	3.98743e-10	7.06842e-09	18.8453	7.4138	-1.34592
ANKS6	203286	326.473	-1.05648	0.169483	-6.23356	4.55948e-10	8.04731e-09	12.1481	5.33945	-1.18597
ABHD6	57406	572.236	-0.985546	0.158303	-6.22569	4.79455e-10	8.44381e-09	61.9561	28.6596	-1.11223
ME1	4199	1238.59	-1.05577	0.169676	-6.22224	4.90121e-10	8.6223e-09	93.1246	41.1292	-1.179
CDCA7L	55536	1033.17	-0.964367	0.155102	-6.21765	5.04667e-10	8.8494e-09	91.9404	43.2495	-1.08802
PCNA	5111	2367.97	-1.0569	0.170054	-6.2151	5.12931e-10	8.9846e-09	474.288	209.337	-1.17994
INPP5F	22876	424.097	-1.09146	0.175657	-6.21358	5.1792e-10	9.0622e-09	22.6989	9.77649	-1.21523
MYB	4602	84.5948	-2.42413	0.390172	-6.21298	5.19886e-10	9.08236e-09	7.70234	1.31267	-2.55279
GPD1L	23171	663.129	-1.00566	0.162027	-6.20672	5.41005e-10	9.43559e-09	42.6359	19.5059	-1.12816
BMP6	654	617.913	-1.36082	0.219759	-6.19232	5.92868e-10	1.03179e-08	55.9419	20.072	-1.47875
LONRF2	164832	116.434	-1.59647	0.258045	-6.18678	6.14043e-10	1.06636e-08	2.46721	0.746696	-1.72429
NUSAP1	51203	2192.33	-1.0293	0.166418	-6.18502	6.20948e-10	1.0772e-08	234.733	105.737	-1.15054
IDH2	3418	329.402	-1.11599	0.180518	-6.18215	6.32332e-10	1.09577e-08	50.9717	21.5123	-1.24454
IPO5	3843	4291.09	-0.966293	0.156613	-6.16993	6.83188e-10	1.18012e-08	184.868	86.9168	-1.08879
GPR4	2828	464.68	-1.26865	0.205938	-6.16034	7.25895e-10	1.24725e-08	42.479	16.0568	-1.40356
SH3BGRL2	83699	162.742	-1.33085	0.216051	-6.15988	7.27981e-10	1.24848e-08	9.76883	3.56197	-1.45551
TCFL5	10732	265.793	-1.26245	0.20495	-6.15978	7.28461e-10	1.24848e-08	29.6947	11.3747	-1.38438
KATNAL1	84056	240.082	-1.1343	0.18415	-6.15968	7.28921e-10	1.24848e-08	8.58035	3.57935	-1.26134
GNA14	9630	66.6352	-1.99885	0.324518	-6.15943	7.30079e-10	1.24914e-08	8.3732	1.92324	-2.12224
EVI5	7813	392.951	-1.12615	0.182968	-6.15493	7.51112e-10	1.28108e-08	14.2688	6.00311	-1.24908
TOP2B	7155	3450.15	-1.15973	0.18844	-6.15436	7.53812e-10	1.28433e-08	173.754	71.6334	-1.27834
RNF125	54941	226.707	-1.51686	0.24664	-6.15008	7.74425e-10	1.31807e-08	11.1969	3.5866	-1.64241
TFAP2C	7022	731.243	-0.88853	0.144496	-6.14919	7.78819e-10	1.32416e-08	64.5154	31.8795	-1.01701
NT5DC1	221294	361.085	-1.06892	0.175162	-6.10243	1.04467e-09	1.74866e-08	30.0366	13.1294	-1.19392
POLA1	5422	676.651	-0.960348	0.157589	-6.09402	1.10109e-09	1.83741e-08	32.1394	15.1563	-1.08442
PDE3B	5140	51.131	-2.18808	0.359328	-6.08937	1.13359e-09	1.88971e-08	2.70465	0.542524	-2.31768
MAOA	4128	123.208	-1.5409	0.253662	-6.07461	1.2429e-09	2.05713e-08	6.73402	2.12529	-1.66381
NUCKS1	64710	6867.44	-0.986991	0.162747	-6.06458	1.32301e-09	2.18526e-08	276.164	128.109	-1.10815
SCARA5	286133	251.286	-1.35146	0.223342	-6.05109	1.43873e-09	2.36916e-08	17.0316	6.10839	-1.47935
HSD17B2	3294	272.732	-1.36026	0.225076	-6.04355	1.50762e-09	2.47256e-08	53.0175	18.9477	-1.48445
CDKN3	1033	1790.08	-1.05423	0.17458	-6.03863	1.55433e-09	2.54402e-08	522.238	231.108	-1.17614
HS2ST1	9653	515.298	-1.17267	0.194322	-6.03466	1.59301e-09	2.60208e-08	27.489	11.1949	-1.29601
WEE1	7465	298.086	-1.32664	0.220199	-6.02472	1.69406e-09	2.75603e-08	25.0564	9.17172	-1.44992
CPNE3	8895	3814.74	-0.919374	0.152819	-6.0161	1.78669e-09	2.89801e-08	200.592	97.1726	-1.04565
NDC1	55706	1293.45	-1.09021	0.181791	-5.99706	2.00924e-09	3.23956e-08	71.7097	30.9789	-1.21088
ZMYND11	10771	640.394	-0.925472	0.154393	-5.99427	2.04403e-09	3.29236e-08	43.0679	20.8121	-1.04919
B4GAT1	11041	482.863	-1.01488	0.169367	-5.99216	2.07067e-09	3.33198e-08	61.047	27.6917	-1.14047
SAMD1	90378	269.879	-1.2545	0.209465	-5.98907	2.11047e-09	3.39265e-08	46.2792	17.7585	-1.38185
RPS6KA6	27330	727.516	-1.21168	0.202394	-5.98671	2.14131e-09	3.43881e-08	24.182	9.60074	-1.33272
C17orf58	284018	193.583	-1.2883	0.215311	-5.98344	2.18469e-09	3.50501e-08	34.2084	12.8781	-1.40943
TNFRSF11A	8792	488.871	-1.14701	0.191825	-5.97946	2.23878e-09	3.58824e-08	29.2755	12.0706	-1.2782
TDRD6	221400	100.341	-1.81758	0.303993	-5.97901	2.24493e-09	3.59455e-08	3.43368	0.896696	-1.93706
COL21A1	81578	36.0636	-3.16482	0.529346	-5.97873	2.24878e-09	3.59716e-08	3.02138	0.31304	-3.27079
CSGALNACT1	55790	106.518	-1.89023	0.316202	-5.97792	2.26001e-09	3.61156e-08	8.44442	2.09474	-2.01122
LRRC58	116064	1579.77	-0.9667	0.161923	-5.97011	2.37092e-09	3.77023e-08	53.3289	25.0394	-1.09071
PRKACB	5567	492.333	-0.977404	0.163814	-5.96654	2.42344e-09	3.84244e-08	28.8495	13.4484	-1.1011
ITGB5	3693	643.469	-0.986116	0.165289	-5.96603	2.43097e-09	3.85062e-08	49.6209	22.9197	-1.11436
PDGFRA	5156	67.3177	-1.86568	0.312958	-5.96145	2.50006e-09	3.9562e-08	3.14961	0.793985	-1.98799
PROS1	5627	637.6	-1.13256	0.190366	-5.9494	2.69133e-09	4.25471e-08	47.6348	19.9851	-1.25309
SPOPL	339745	428.296	-1.06297	0.178694	-5.94856	2.70505e-09	4.27224e-08	19.7757	8.69173	-1.18602
FAM216A	29902	281.56	-1.31117	0.220521	-5.94581	2.751e-09	4.34058e-08	51.3182	19.0193	-1.432
HADH	3033	310.543	-1.18939	0.200301	-5.93804	2.88444e-09	4.54229e-08	42.5239	17.1467	-1.31034
FAM171A1	221061	383.445	-1.06789	0.179888	-5.93641	2.9133e-09	4.58329e-08	25.7854	11.2543	-1.19608
MSRB3	253827	327.104	-1.0228	0.172416	-5.93218	2.98931e-09	4.69832e-08	19.5408	8.80715	-1.14974
ACTR3B	57180	154.184	-1.33184	0.224663	-5.92814	3.06376e-09	4.80602e-08	20.7139	7.52262	-1.4613
MFF	56947	1255.84	-0.922117	0.155787	-5.9191	3.23715e-09	5.05357e-08	171.206	82.963	-1.04519
KLHL7	55975	629.374	-1.11083	0.187691	-5.91837	3.25142e-09	5.07097e-08	78.4809	33.3939	-1.23276
DOCK7	85440	711.672	-1.04467	0.176775	-5.90962	3.42897e-09	5.32228e-08	26.9501	12.0099	-1.16606
POLE2	5427	385.933	-1.27217	0.2155	-5.90334	3.56216e-09	5.52373e-08	58.9829	22.4394	-1.39426
LOXL4	84171	323.293	-0.99453	0.169	-5.8848	3.98528e-09	6.15045e-08	23.1678	10.6358	-1.12319
RAD18	56852	1274.97	-1.05692	0.179759	-5.87964	4.11165e-09	6.33944e-08	58.7183	25.9574	-1.17767
FH	2271	2227.96	-0.902572	0.153607	-5.87586	4.20649e-09	6.46723e-08	302.955	148.89	-1.02486
FAM210B	116151	1668.58	-0.941321	0.16065	-5.85944	4.64418e-09	7.09977e-08	140.149	67.0544	-1.06356
PTPRN2	5799	98.756	-1.65088	0.282156	-5.85096	4.88744e-09	7.4436e-08	6.20431	1.80083	-1.78461
EGLN1	54583	1015.3	-0.940836	0.160999	-5.84372	5.10468e-09	7.76716e-08	36.8159	17.619	-1.06319
MTCH2	23788	956.14	-0.905673	0.155032	-5.84184	5.16283e-09	7.84828e-08	93.003	45.5485	-1.02987
KIF23	9493	831.381	-1.04375	0.179026	-5.83017	5.53705e-09	8.36228e-08	62.508	27.8326	-1.16726
PRKAA2	5563	407.326	-1.33963	0.229797	-5.82961	5.55554e-09	8.38241e-08	12.193	4.43127	-1.46026
CCNA2	890	780.712	-1.15025	0.197659	-5.81938	5.90649e-09	8.84621e-08	74.8804	31.0266	-1.27108
IGF1R	3480	257.842	-1.049	0.180261	-5.81934	5.90806e-09	8.84621e-08	6.08415	2.69058	-1.17714
ASIC1	41	161.499	-1.31005	0.225254	-5.81586	6.03219e-09	9.01771e-08	11.7214	4.3114	-1.44292
PBX3	5090	161.772	-1.21656	0.2093	-5.81249	6.15489e-09	9.18421e-08	16.7022	6.57464	-1.34505
OPA1	4976	2715.81	-0.912794	0.157144	-5.80866	6.29744e-09	9.38828e-08	108.449	52.8989	-1.03571
CDON	50937	130.508	-1.46927	0.253061	-5.80601	6.39785e-09	9.52921e-08	4.67407	1.54887	-1.59347
GLO1	2739	3455.28	-0.954462	0.164531	-5.80111	6.58769e-09	9.79398e-08	430.741	204.376	-1.07559
OSBPL8	114882	1325.07	-0.929956	0.160376	-5.79859	6.68761e-09	9.91527e-08	47.0122	22.6381	-1.05428
ZDHHC20	253832	1351.96	-0.876737	0.151268	-5.79593	6.79425e-09	1.0055e-07	64.1199	32.0214	-1.00173
ACTR2	10097	6180.05	-0.925461	0.159832	-5.79022	7.02924e-09	1.03838e-07	403.742	195.227	-1.04828
EXO1	9156	561.071	-1.16854	0.202063	-5.78307	7.33504e-09	1.08158e-07	43.6703	17.878	-1.28847
WWC3	55841	323.104	-1.03001	0.178247	-5.77858	7.53339e-09	1.10982e-07	13.2017	5.91874	-1.15737
FAM111B	374393	759.387	-1.20445	0.208573	-5.77473	7.70747e-09	1.13444e-07	57.9753	23.144	-1.3248
SDC1	6382	2062.32	-1.13033	0.195868	-5.77089	7.88559e-09	1.1596e-07	173.059	71.8788	-1.26762
SNX13	23161	1354.08	-0.985791	0.171658	-5.74276	9.31464e-09	1.35866e-07	55.3287	25.6555	-1.10876
PLEKHA8	84725	500.054	-1.20193	0.209568	-5.73528	9.73506e-09	1.41744e-07	20.8025	8.32169	-1.32181
TMCC3	57458	388.55	-0.943681	0.164596	-5.73333	9.84796e-09	1.43259e-07	17.1469	8.15032	-1.07302
RRM2	6241	2992.28	-1.03844	0.181558	-5.71961	1.06767e-08	1.54622e-07	239.199	107.091	-1.15937
HOXA13	3209	485.544	-1.17543	0.205538	-5.71881	1.07275e-08	1.55218e-07	52.4855	21.3267	-1.29926
UACA	55075	1025.01	-0.96008	0.168023	-5.71398	1.10362e-08	1.59038e-07	38.3888	18.1301	-1.0823
CTNNAL1	8727	1594.43	-1.14744	0.200926	-5.71073	1.12495e-08	1.61904e-07	175.686	73.0429	-1.26618
ARFGEF3	57221	710.106	-1.05154	0.184141	-5.71054	1.12616e-08	1.61936e-07	12.6158	5.58386	-1.1759
ABCD3	5825	746.94	-1.07761	0.188731	-5.70978	1.13125e-08	1.62524e-07	75.2616	32.7878	-1.19875
DIAPH3	81624	438.164	-1.0375	0.181745	-5.70851	1.13967e-08	1.63588e-07	27.9789	12.5243	-1.15961
ZNF521	25925	50.8507	-2.00039	0.350457	-5.70794	1.14352e-08	1.63851e-07	3.20851	0.732325	-2.13135
NDFIP1	80762	2766.87	-1.04898	0.184366	-5.68964	1.2731e-08	1.81456e-07	202.831	90.1299	-1.1702
CTHRC1	115908	571.485	-1.06769	0.187714	-5.68786	1.28638e-08	1.83188e-07	119.492	52.3189	-1.19151
SH3PXD2A	9644	195.091	-1.17562	0.206855	-5.68331	1.3211e-08	1.87637e-07	4.73432	1.91473	-1.30602
PRSS35	167681	121.207	-1.46085	0.257449	-5.67431	1.39247e-08	1.97085e-07	13.79	4.6013	-1.58351
PHKB	5257	613.253	-0.920417	0.162377	-5.6684	1.44135e-08	2.03825e-07	28.1795	13.6712	-1.04351
OXCT1	5019	386.493	-0.917262	0.161959	-5.66354	1.48281e-08	2.09505e-07	27.7965	13.4804	-1.04404
NFIB	4781	511.023	-1.03703	0.183441	-5.65318	1.57504e-08	2.21956e-07	15.8343	7.0788	-1.16147
CEP78	84131	214.654	-1.19818	0.21254	-5.63744	1.72599e-08	2.42176e-07	21.334	8.54163	-1.32057
WDR76	79968	554.427	-1.06289	0.189	-5.62378	1.86827e-08	2.61461e-07	36.4294	16.0038	-1.18669
MYBL1	4603	594.406	-1.18678	0.211073	-5.62261	1.8809e-08	2.63001e-07	31.1739	12.5873	-1.30837
ANOS1	3730	70.334	-1.8631	0.331539	-5.61954	1.91467e-08	2.67493e-07	3.42213	0.866906	-1.98094
SMAD5	4090	784.479	-1.02856	0.183247	-5.61299	1.98863e-08	2.76635e-07	29.65	13.3177	-1.15469
ERMP1	79956	359.087	-1.14755	0.204902	-5.60046	2.13787e-08	2.96453e-07	18.1106	7.50827	-1.27028
PRKAR2A	5576	499.582	-0.954511	0.170566	-5.59615	2.19167e-08	3.03319e-07	54.4014	25.7274	-1.08034
PALMD	54873	152.109	-1.66144	0.297009	-5.5939	2.2202e-08	3.06744e-07	17.3569	5.0653	-1.77679
RNGTT	8732	435.254	-1.04383	0.187137	-5.57788	2.43463e-08	3.33528e-07	25.7117	11.4581	-1.16606
GALNT1	2589	1314.52	-0.878433	0.157631	-5.57271	2.50812e-08	3.42727e-07	86.6136	43.2906	-1.00054
ATAD2	29028	2325.13	-0.979534	0.17581	-5.57155	2.52483e-08	3.44719e-07	108.238	50.4586	-1.10104
MMGT1	93380	673.987	-1.11469	0.200121	-5.57007	2.54636e-08	3.47367e-07	48.7033	20.6695	-1.23651
GALNT11	63917	420.182	-1.0911	0.195975	-5.56755	2.58345e-08	3.52131e-07	41.0718	17.6934	-1.21494
MBLAC2	153364	424.926	-1.03932	0.186849	-5.56235	2.66167e-08	3.62487e-07	26.0798	11.6271	-1.16544
PM20D2	135293	455.673	-1.09901	0.197653	-5.5603	2.69318e-08	3.66114e-07	25.8175	11.0529	-1.22393
LMNB1	4001	1185.23	-0.994042	0.178854	-5.55783	2.73151e-08	3.70753e-07	121.309	56.0354	-1.11428
TENM3	55714	124.112	-1.44437	0.260203	-5.55093	2.84153e-08	3.85043e-07	3.29308	1.10957	-1.56944
FZD1	8321	161.286	-1.2465	0.224847	-5.54378	2.96018e-08	4.00452e-07	10.2383	3.95216	-1.37327
SHCBP1	79801	615.03	-1.09575	0.197681	-5.54302	2.97301e-08	4.01572e-07	50.4406	21.7157	-1.21585
UBXN2B	137886	296.097	-1.02808	0.185489	-5.54257	2.98069e-08	4.01885e-07	15.3181	6.89143	-1.15236
HEPHL1	341208	101.644	-1.45098	0.261979	-5.53854	3.05e-08	4.10889e-07	4.92356	1.64639	-1.58039
VMA21	203547	1200.64	-0.923404	0.166853	-5.53423	3.12606e-08	4.20437e-07	64.6789	31.3258	-1.04594
SLC14A1	6563	75.9352	-2.3097	0.41796	-5.52613	3.2737e-08	4.39202e-07	5.99799	1.11126	-2.43228
AMIGO2	347902	258.276	-1.10498	0.200036	-5.52392	3.31527e-08	4.4431e-07	21.8825	9.32903	-1.22998
NUAK1	9891	240.489	-1.09132	0.197567	-5.52381	3.31726e-08	4.4431e-07	9.44722	4.05108	-1.22158
CPOX	1371	505.713	-1.00408	0.181821	-5.52234	3.34511e-08	4.47302e-07	48.4233	22.1944	-1.1255
DYNC2H1	79659	450.164	-1.18627	0.214891	-5.52035	3.38331e-08	4.52037e-07	8.94987	3.61577	-1.30756
ITPR2	3709	209.126	-1.41571	0.25654	-5.51849	3.41923e-08	4.5571e-07	4.72922	1.6323	-1.5347
FAM8A1	51439	529.919	-1.02031	0.185071	-5.51306	3.52649e-08	4.69235e-07	29.245	13.2176	-1.14573
CFAP44	55779	246.879	-1.30494	0.237087	-5.50407	3.71123e-08	4.93412e-07	6.68876	2.49068	-1.4252
NUDT4	11163	1041.04	-1.08819	0.19778	-5.502	3.75503e-08	4.98825e-07	57.6961	24.9087	-1.21183
LDHA	3939	36189.9	-1.00462	0.182734	-5.49774	3.84697e-08	5.09786e-07	4240.02	1946.09	-1.12349
SMC4	10051	4809.94	-0.973401	0.177111	-5.49599	3.88524e-08	5.14438e-07	242.393	113.577	-1.09368
BAG3	9531	2610.23	-0.933842	0.169997	-5.49328	3.94526e-08	5.21958e-07	259.369	123.889	-1.06595
ITPR1	3708	855.813	-1.02302	0.186304	-5.49113	3.99379e-08	5.27519e-07	22.2352	10.0568	-1.14467
PRIM1	5557	304.399	-1.16347	0.211892	-5.49085	4.0001e-08	5.27667e-07	55.9992	23	-1.28377
CEP97	79598	344.238	-1.01151	0.184285	-5.48885	4.04554e-08	5.33052e-07	20.3468	9.257	-1.13618
SPTB	6710	70.675	-1.59666	0.290923	-5.48826	4.05912e-08	5.34407e-07	2.07543	0.628424	-1.7236
VLDLR	7436	51.868	-1.87293	0.342319	-5.4713	4.46737e-08	5.84833e-07	4.47845	1.12467	-1.9935
HNRNPUL2	221092	1715.15	-1.09742	0.200595	-5.47083	4.47933e-08	5.85925e-07	88.5037	38.1312	-1.21477
GDF11	10220	517.224	-0.881212	0.161126	-5.46908	4.52367e-08	5.91248e-07	30.9212	15.3892	-1.00668
PBK	55872	672.49	-1.19681	0.219068	-5.4632	4.67627e-08	6.09719e-07	96.4232	38.6788	-1.31784
PHF10	55274	341.457	-1.11491	0.204284	-5.45766	4.82455e-08	6.2754e-07	54.1228	22.982	-1.23573
AOX1	316	659.445	-0.979761	0.179959	-5.44434	5.19971e-08	6.73637e-07	34.6674	16.1488	-1.10215
NCAPG2	54892	1217.74	-1.01954	0.187295	-5.44351	5.224e-08	6.76243e-07	80.8385	36.6642	-1.14067
SLC25A16	8034	369.114	-1.0268	0.18915	-5.42851	5.6828e-08	7.31547e-07	43.023	19.3074	-1.15595
BUB1B	701	1443.89	-1.04687	0.192938	-5.42594	5.76502e-08	7.40955e-07	101.526	45.2188	-1.16685
LPP	4026	1306.01	-0.990316	0.182964	-5.41263	6.21058e-08	7.96329e-07	18.8169	8.70245	-1.11253
DHX32	55760	645.757	-0.942263	0.174446	-5.40145	6.61039e-08	8.44922e-07	54.1543	25.9088	-1.06363
ANLN	54443	3436.24	-0.889049	0.164693	-5.3982	6.73113e-08	8.59677e-07	182.678	90.6225	-1.01136
RPS3A	6189	4685.82	-0.888566	0.164765	-5.39292	6.9321e-08	8.83952e-07	1246.1	619.31	-1.00868
ITGAV	3685	770.295	-1.02066	0.189552	-5.38458	7.26149e-08	9.245e-07	29.6077	13.4141	-1.14222
TXNDC16	57544	620.84	-1.08405	0.201432	-5.38173	7.37733e-08	9.38512e-07	35.4987	15.3894	-1.20583
NFIA	4774	86.4237	-1.39022	0.258477	-5.37851	7.51032e-08	9.53188e-07	2.60281	0.909605	-1.51676
DACH1	1602	33.107	-2.40239	0.447419	-5.36944	7.89824e-08	9.97737e-07	2.09729	0.361043	-2.53828
C1QL3	389941	39.6792	-2.39242	0.445673	-5.36812	7.95629e-08	1.0039e-06	5.24267	0.916398	-2.51626
TMEM117	84216	68.613	-1.73296	0.323026	-5.36478	8.10459e-08	1.02045e-06	7.62405	2.10776	-1.85485
ICAM3	3385	262.399	-1.05469	0.197017	-5.35329	8.6371e-08	1.08181e-06	38.7763	17.104	-1.18084
TLL1	7092	402.852	-1.26418	0.236471	-5.34602	8.99112e-08	1.12441e-06	15.309	5.84801	-1.38836
SMYD3	64754	279.132	-0.969736	0.18145	-5.34439	9.07242e-08	1.13283e-06	45.6346	21.354	-1.09562
OAT	4942	855.11	-0.886139	0.166061	-5.33624	9.48947e-08	1.18308e-06	103.552	51.4043	-1.0104
ECI2	10455	2272.9	-0.892042	0.167264	-5.33313	9.65354e-08	1.20261e-06	408.477	202.275	-1.01393
SLC4A8	9498	259.904	-0.942571	0.177255	-5.31761	1.05136e-07	1.29484e-06	6.20583	2.95944	-1.0683
PTP4A2	8073	4985.2	-0.917983	0.172655	-5.31685	1.05579e-07	1.29931e-06	329.63	160.46	-1.03864
NUBPL	80224	416.833	-0.953465	0.179631	-5.3079	1.10893e-07	1.35842e-06	35.4536	16.8158	-1.07611
RALGAPA2	57186	253.961	-1.00793	0.190631	-5.28737	1.24089e-07	1.50992e-06	7.05284	3.21303	-1.13427
ALG10B	144245	292.452	-1.25126	0.237288	-5.27318	1.34078e-07	1.62416e-06	7.98737	3.0834	-1.3732
FLVCR1	28982	484.484	-0.896374	0.170078	-5.27036	1.36159e-07	1.64567e-06	20.8012	10.2427	-1.02207
CEP20	123811	539.065	-0.971111	0.184557	-5.26186	1.42607e-07	1.71849e-06	62.2002	29.1007	-1.09586
MAP2K6	5608	299.924	-0.973026	0.184943	-5.26121	1.43108e-07	1.72325e-06	41.4946	19.3758	-1.09867
SLC1A4	6509	348.799	-0.890205	0.169552	-5.25034	1.51819e-07	1.81869e-06	19.9352	9.85169	-1.01688
RBL1	5933	468.604	-0.875906	0.166902	-5.24802	1.53746e-07	1.84041e-06	27.9047	13.9323	-1.00207
ZNF395	55893	549.866	-0.956459	0.182563	-5.23907	1.61387e-07	1.9262e-06	29.6167	14.0139	-1.07955
DONSON	29980	338.58	-1.24737	0.238657	-5.22661	1.72645e-07	2.0485e-06	36.6433	14.2248	-1.36514
OSGIN2	734	644.108	-1.11806	0.214036	-5.22371	1.75376e-07	2.07333e-06	40.7974	17.2884	-1.23867
IGIP	492311	60.8896	-2.0519	0.393018	-5.22087	1.78084e-07	2.09922e-06	6.58361	1.46762	-2.1654
RPS17	6218	11.8601	-6.97421	1.33596	-5.22036	1.78571e-07	2.10343e-06	9.02694	0	-9.81809
GMCL1	64395	340.576	-1.09768	0.210757	-5.20825	1.90632e-07	2.23576e-06	37.7747	16.2403	-1.21785
TLN2	83660	140.39	-1.41585	0.271981	-5.20568	1.93289e-07	2.26528e-06	3.43753	1.18347	-1.53835
NAP1L1	4673	7449.61	-0.997483	0.191709	-5.20312	1.9597e-07	2.29008e-06	413.805	190.97	-1.11561
CENPI	2491	250.775	-1.04579	0.201231	-5.19699	2.02547e-07	2.36523e-06	25.7686	11.4417	-1.17132
B3GALT1	8708	113.934	-1.46267	0.281649	-5.19325	2.06657e-07	2.41149e-06	15.0956	5.03087	-1.58525
COX11	1353	1348.23	-0.894812	0.172705	-5.18116	2.20505e-07	2.56019e-06	152.596	75.352	-1.018
SLC1A1	6505	223.418	-1.26405	0.244067	-5.1791	2.22958e-07	2.58497e-06	16.4189	6.29219	-1.38373
RFC4	5984	553.026	-0.992878	0.191899	-5.17396	2.29185e-07	2.65337e-06	100.773	46.5839	-1.1132
CNRIP1	25927	294.626	-0.986445	0.190758	-5.17118	2.32618e-07	2.69121e-06	38.0581	17.6476	-1.10873
CADPS2	93664	1332.85	-0.915863	0.177286	-5.16603	2.39121e-07	2.75661e-06	57.1808	27.8396	-1.03839
MEGF9	1955	281.971	-0.946308	0.183357	-5.16101	2.45623e-07	2.82554e-06	11.7155	5.56472	-1.07404
PLA2G7	7941	378.44	-1.11637	0.217012	-5.14429	2.68529e-07	3.06944e-06	54.3591	23.0917	-1.23515
RASA4	10156	311.278	-0.915939	0.178299	-5.1371	2.79006e-07	3.17801e-06	14.3314	6.93796	-1.0466
NUDT11	55190	194.29	-1.23342	0.240241	-5.1341	2.83501e-07	3.22241e-06	22.1094	8.63451	-1.35647
KIAA1549L	25758	354.326	-0.896179	0.174636	-5.13169	2.87147e-07	3.25701e-06	7.7702	3.83179	-1.01993
PKNOX1	5316	251.254	-0.956932	0.18667	-5.12633	2.95438e-07	3.34871e-06	13.0195	6.14927	-1.08219
TP53INP1	94241	283.672	-1.22675	0.239568	-5.12066	3.04463e-07	3.44139e-06	13.8386	5.41139	-1.35462
TRIM9	114088	251.138	-1.2406	0.243555	-5.09373	3.51091e-07	3.93824e-06	14.6081	5.68443	-1.36168
CRLS1	54675	506.748	-1.01579	0.19976	-5.08507	3.67499e-07	4.1166e-06	33.8368	15.383	-1.13726
VASH2	79805	156.426	-1.23324	0.243042	-5.07418	3.89172e-07	4.34737e-06	10.0464	3.91287	-1.36039
GASK1B	51313	19.7951	-3.75602	0.7403	-5.07365	3.9026e-07	4.35651e-06	1.48659	0.101492	-3.87257
PTAR1	375743	394.048	-1.03074	0.203287	-5.07036	3.97066e-07	4.42032e-06	10.3126	4.63009	-1.15529
LOX	4015	82.7736	-1.54395	0.304614	-5.06854	4.00877e-07	4.45663e-06	4.7214	1.48567	-1.6681
ACADSB	36	388.971	-0.927096	0.183095	-5.06348	4.11674e-07	4.5704e-06	16.8411	8.11705	-1.05295
RWDD4	201965	445.915	-0.937933	0.185353	-5.06026	4.18684e-07	4.63237e-06	44.2434	21.2141	-1.06044
TSEN2	80746	322.152	-0.935152	0.185207	-5.04922	4.43628e-07	4.88171e-06	38.2155	18.3511	-1.05829
TRHDE	29953	233.269	-1.19971	0.238488	-5.0305	4.89199e-07	5.35051e-06	11.4406	4.58265	-1.3199
ZBED6	100381270	184.054	-1.03735	0.206234	-5.02996	4.90589e-07	5.36142e-06	16.5736	7.3784	-1.16751
PPA2	27068	771.856	-1.08531	0.215774	-5.02985	4.90858e-07	5.36142e-06	122.218	53.0725	-1.20341
TLCD4	148534	438.585	-0.903274	0.179923	-5.02034	5.15806e-07	5.62634e-06	16.1884	7.94418	-1.02699
RAB3D	9545	788.128	-0.882881	0.176308	-5.00761	5.51096e-07	5.97911e-06	47.0018	23.2434	-1.01589
RUNDC3B	154661	73.2163	-1.52554	0.304666	-5.00727	5.52074e-07	5.98572e-06	5.25254	1.67375	-1.64993
FANCD2	2177	652.406	-0.89293	0.178372	-5.00601	5.55695e-07	6.02096e-06	32.2765	15.949	-1.01701
FIG4	9896	167.348	-1.10175	0.220139	-5.00482	5.59153e-07	6.05438e-06	14.315	6.12552	-1.22462
SLC25A40	55972	225.54	-1.02463	0.204742	-5.00449	5.60093e-07	6.06051e-06	18.8122	8.47892	-1.14972
ATG2B	55102	409.74	-0.982984	0.196599	-4.99996	5.73425e-07	6.19651e-06	9.61267	4.46108	-1.10754
CYP39A1	51302	49.351	-1.85315	0.370683	-4.9993	5.75388e-07	6.20944e-06	6.62174	1.67539	-1.98272
STC1	6781	89.1655	-1.37151	0.274823	-4.99054	6.02113e-07	6.46346e-06	6.46961	2.29379	-1.49595
AP1S2	8905	972.397	-1.00275	0.201209	-4.98363	6.24039e-07	6.68554e-06	109.268	50.2184	-1.12158
KNL1	57082	927.431	-0.890267	0.178759	-4.98027	6.3496e-07	6.7891e-06	31.0419	15.3701	-1.01409
ETFA	2108	626.412	-0.975935	0.196326	-4.97098	6.66142e-07	7.08513e-06	124.948	58.4936	-1.09498
RFC3	5983	478.744	-1.077	0.216664	-4.97084	6.66641e-07	7.08579e-06	54.8093	23.9159	-1.19645
PRKAA1	5562	2031.61	-0.923585	0.186204	-4.96008	7.04633e-07	7.45056e-06	102.538	49.5793	-1.04835
SLC35E2A	9906	267.468	-0.907548	0.183965	-4.93327	8.08641e-07	8.48394e-06	14.9959	7.33103	-1.03248
KCNN4	3783	834.711	-0.884015	0.179599	-4.92217	8.55899e-07	8.93352e-06	95.0979	47.1178	-1.01314
CNKSR2	22866	52.1809	-2.00784	0.408125	-4.91968	8.6686e-07	9.0421e-06	2.86725	0.656	-2.1279
ST3GAL6	10402	201.776	-1.02828	0.209577	-4.90644	9.27444e-07	9.62453e-06	15.3706	6.9159	-1.15218
DDX46	9879	1215.28	-0.913075	0.186447	-4.89723	9.7199e-07	1.00354e-05	54.5444	26.6427	-1.03369
PDE1C	5137	235.271	-0.954697	0.195188	-4.89117	1.00239e-06	1.03362e-05	22.3034	10.5573	-1.07902
ABCB10	23456	524.906	-0.927377	0.18975	-4.88737	1.02193e-06	1.05176e-05	34.8746	16.8595	-1.04861
CYBRD1	79901	125.894	-1.27401	0.261806	-4.86623	1.13745e-06	1.15816e-05	8.13046	3.08821	-1.39656
PTPN4	5775	426.863	-0.910921	0.187344	-4.86228	1.16041e-06	1.17932e-05	9.60136	4.6848	-1.03525
TMX3	54495	975.461	-1.03579	0.213224	-4.85775	1.18725e-06	1.20508e-05	53.7226	24.136	-1.15434
SLC16A7	9194	177.739	-1.01936	0.210108	-4.85162	1.22457e-06	1.23831e-05	3.93096	1.77449	-1.14748
USP34	9736	1863.8	-0.966491	0.199384	-4.84739	1.25098e-06	1.26108e-05	42.5698	20.0598	-1.08552
GLCE	26035	278.382	-1.06519	0.220097	-4.83966	1.30061e-06	1.30625e-05	14.5962	6.41929	-1.18511
TAF9B	51616	836.744	-0.947472	0.195917	-4.8361	1.32411e-06	1.32575e-05	79.4249	37.8845	-1.06798
NOG	9241	269.782	-0.999094	0.206619	-4.83545	1.32843e-06	1.32843e-05	37.3062	17.0878	-1.12645
EML6	400954	262.871	-1.38915	0.287779	-4.82714	1.38507e-06	1.37997e-05	9.50085	3.32491	-1.51474
LNP1	348801	251.401	-0.951227	0.197176	-4.82425	1.4053e-06	1.3984e-05	29.0694	13.8019	-1.07464
DENND1B	163486	353.719	-1.03638	0.215226	-4.81534	1.46949e-06	1.4587e-05	15.1777	6.76878	-1.16498
FAM104B	90736	244.579	-0.890775	0.185497	-4.8021	1.57009e-06	1.55224e-05	50.9456	25.1727	-1.0171
KLHDC2	23588	1053.12	-0.935819	0.194933	-4.80071	1.581e-06	1.55984e-05	149.577	71.9253	-1.05632
GINS2	51659	245.324	-0.96482	0.200981	-4.80055	1.58227e-06	1.56015e-05	53.2321	25.003	-1.0902
IVNS1ABP	10625	366.82	-1.10283	0.231067	-4.77277	1.81708e-06	1.77655e-05	23.2513	9.97499	-1.22092
CXADR	1525	215.896	-1.26884	0.266867	-4.75459	1.98853e-06	1.93369e-05	13.0983	4.98835	-1.39275
FAXC	84553	95.333	-1.29551	0.272544	-4.7534	2.00028e-06	1.94047e-05	2.71495	1.01602	-1.418
LEPROTL1	23484	407.331	-0.96944	0.204113	-4.74953	2.0389e-06	1.97321e-05	47.873	22.4958	-1.08956
PAQR8	85315	84.3622	-1.4914	0.31402	-4.74938	2.04045e-06	1.97353e-05	5.10406	1.67625	-1.60641
NHS	4810	312.224	-0.873426	0.184115	-4.74393	2.09615e-06	2.02258e-05	9.3353	4.66546	-1.00068
GATA2	2624	272.869	-0.988012	0.208711	-4.73388	2.20271e-06	2.11909e-05	20.9676	9.63242	-1.12219
APOBEC3F	200316	819.025	-1.02626	0.217569	-4.71697	2.39381e-06	2.28397e-05	50.238	22.6761	-1.1476
BMPR1B	658	292.213	-1.17013	0.248091	-4.71654	2.39892e-06	2.2875e-05	14.2492	5.82056	-1.29165
HSDL1	83693	336.367	-0.99371	0.210961	-4.7104	2.47228e-06	2.35193e-05	23.8854	11.0324	-1.11438
VASH1	22846	169.44	-0.982596	0.208904	-4.70357	2.55653e-06	2.42355e-05	7.32422	3.39645	-1.10865
SPATA6	54558	147.32	-1.13264	0.242118	-4.67803	2.89637e-06	2.71602e-05	7.89678	3.30359	-1.25723
SACS	26278	745.82	-1.0796	0.231003	-4.67355	2.96031e-06	2.7723e-05	12.6686	5.51592	-1.19958
ERI1	90459	150.808	-1.00383	0.214878	-4.67164	2.98805e-06	2.79505e-05	8.55844	3.90993	-1.13021
FBXO3	26273	421.026	-0.953817	0.204199	-4.67102	2.99711e-06	2.80191e-05	53.5641	25.4147	-1.0756
DEPDC1	55635	653.811	-0.905224	0.194002	-4.66605	3.07043e-06	2.86715e-05	31.7058	15.5638	-1.02655
TBC1D2B	23102	215.533	-0.877563	0.188148	-4.6642	3.09815e-06	2.88971e-05	9.02199	4.49145	-1.00627
GHR	2690	185.915	-0.925082	0.198891	-4.6512	3.3001e-06	3.06573e-05	10.9782	5.29884	-1.05089
OIP5	11339	194.765	-1.06906	0.230024	-4.6476	3.35818e-06	3.11611e-05	41.319	18.0976	-1.19101
CLDN11	5010	191.148	-1.14661	0.246852	-4.64491	3.4022e-06	3.15515e-05	19.5782	8.11348	-1.27086
PLCD4	84812	148.074	-1.01368	0.218817	-4.63253	3.61218e-06	3.33654e-05	11.9956	5.45299	-1.13738
CAMK2N1	55450	178.139	-1.02504	0.221772	-4.62204	3.7999e-06	3.49005e-05	19.7988	8.89896	-1.15371
AIF1L	83543	86.2067	-1.23574	0.267406	-4.62123	3.81477e-06	3.50152e-05	7.03255	2.73471	-1.36266
MPP1	4354	174.574	-1.10787	0.239741	-4.62112	3.8167e-06	3.50152e-05	22.3589	9.53844	-1.22903
TYMS	7298	2684.59	-0.878757	0.191211	-4.59575	4.31198e-06	3.91603e-05	424.951	212.408	-1.00046
TMEM45A	55076	625.792	-0.882369	0.192576	-4.58193	4.6071e-06	4.16075e-05	101.476	50.6473	-1.00258
GXYLT1	283464	392.507	-0.886479	0.19378	-4.57467	4.76966e-06	4.29561e-05	13.3642	6.63313	-1.01061
ADAM22	53616	141.621	-1.23455	0.270317	-4.56703	4.94682e-06	4.43791e-05	8.42558	3.29328	-1.35525
SCHIP1	29970	43.4185	-2.7761	0.608245	-4.56412	5.01591e-06	4.49492e-05	7.68769	1.04398	-2.88045
TBC1D8B	54885	208.568	-1.29759	0.284824	-4.55576	5.21953e-06	4.65169e-05	11.6074	4.35913	-1.41293
FAM155A	728215	181.423	-0.927874	0.20411	-4.54594	5.46906e-06	4.85275e-05	12.1081	5.83382	-1.05346
CDC7	8317	353.866	-0.887542	0.195471	-4.54054	5.61112e-06	4.96792e-05	27.684	13.764	-1.00815
SLC40A1	30061	54.1046	-1.64856	0.363125	-4.53992	5.62749e-06	4.9797e-05	4.75218	1.38869	-1.77486
SOCS7	30837	190.36	-0.915648	0.201789	-4.53765	5.68847e-06	5.02323e-05	6.14662	2.9767	-1.04608
DNAH8	1769	22.704	-2.48114	0.546792	-4.53763	5.68907e-06	5.02323e-05	0.514197	0.0855128	-2.58811
MOB1B	92597	845.395	-0.980445	0.216128	-4.53642	5.72176e-06	5.0466e-05	36.511	17.0145	-1.10156
CENPS	378708	175.309	-1.00076	0.220617	-4.5362	5.72776e-06	5.04703e-05	32.8301	15.037	-1.1265
WDR54	84058	189.853	-0.990088	0.219595	-4.5087	6.52256e-06	5.70021e-05	40.5058	18.687	-1.1161
ARMH4	145407	126.05	-1.20499	0.267385	-4.50659	6.5879e-06	5.75112e-05	11.2092	4.45148	-1.33232
SUV39H2	79723	254.38	-0.971549	0.216191	-4.49393	6.99215e-06	6.08437e-05	21.6758	10.1688	-1.09194
BRI3BP	140707	165.4	-0.936421	0.208861	-4.48346	7.34425e-06	6.35666e-05	33.6205	16.0533	-1.06647
CYP2R1	120227	99.7081	-1.34099	0.299466	-4.47792	7.53737e-06	6.50402e-05	17.1354	6.21848	-1.46235
RNF157	114804	323.911	-0.873259	0.195163	-4.4745	7.65904e-06	6.60094e-05	16.8144	8.37984	-1.0047
SLC35D1	23169	183.33	-0.955297	0.213671	-4.47088	7.7897e-06	6.6993e-05	7.31882	3.4638	-1.07925
SH3GL3	6457	22.1599	-2.76074	0.619472	-4.4566	8.32687e-06	7.12727e-05	4.21999	0.564783	-2.90147
HIGD1A	25994	2471.13	-0.904525	0.202983	-4.45617	8.34378e-06	7.13798e-05	226.401	111.242	-1.02517
SLC26A5	375611	43.3783	-1.63472	0.368167	-4.44014	8.9899e-06	7.6544e-05	4.78471	1.40715	-1.76566
SEMA5A	9037	158.788	-1.01228	0.228139	-4.4371	9.11771e-06	7.73479e-05	3.52604	1.603	-1.13727
CDC45	8318	251.677	-0.997356	0.22614	-4.41034	1.03207e-05	8.68263e-05	34.079	15.6625	-1.12157
SPTLC3	55304	871.257	-0.968168	0.219677	-4.40723	1.047e-05	8.79461e-05	58.4428	27.5035	-1.08741
BLM	641	204.53	-1.22669	0.278349	-4.40703	1.04797e-05	8.79821e-05	12.3631	4.86575	-1.34531
DDB2	1643	244.252	-0.936636	0.212816	-4.40115	1.07678e-05	8.99608e-05	33.7355	16.1285	-1.06465
PREX1	57580	401.902	-0.914787	0.207855	-4.40109	1.07709e-05	8.99608e-05	15.6167	7.56452	-1.04577
MITF	4286	134.094	-1.05164	0.239259	-4.3954	1.1057e-05	9.21602e-05	7.54956	3.34182	-1.17576
NRXN3	9369	111.351	-1.07632	0.244881	-4.39527	1.10633e-05	9.21659e-05	3.23841	1.40226	-1.20753
AK5	26289	122.704	-1.23858	0.282336	-4.38692	1.14968e-05	9.54344e-05	10.1125	3.94746	-1.35714
TLE2	7089	99.3464	-1.15036	0.263328	-4.36856	1.25068e-05	0.000102818	9.90995	4.08506	-1.27852
TNIK	23043	144.211	-1.00649	0.230782	-4.3612	1.2935e-05	0.000106123	6.73642	3.07056	-1.13348
PIEZO2	63895	80.7142	-1.18612	0.272035	-4.36018	1.29958e-05	0.000106568	2.25934	0.911003	-1.31037
FBXO5	26271	416.886	-0.906316	0.208562	-4.34555	1.38926e-05	0.000112826	48.6849	23.8947	-1.02678
CASTOR3	352954	77.0569	-1.19638	0.275346	-4.345	1.39277e-05	0.000112954	5.80935	2.32338	-1.32215
ADGRV1	84059	312.209	-1.09002	0.251937	-4.32656	1.51454e-05	0.000122157	4.3183	1.86654	-1.21009
NUF2	83540	539.604	-0.959715	0.222574	-4.31189	1.61862e-05	0.000129714	72.7889	34.4227	-1.08036
DYNLT2B	255758	186.228	-0.897011	0.208553	-4.30111	1.69943e-05	0.000135587	68.3423	33.6669	-1.02145
RAB9B	51209	58.9626	-1.50174	0.349189	-4.30066	1.70292e-05	0.000135731	4.48146	1.45892	-1.61907
CHST2	9435	373.233	-0.901353	0.209987	-4.29241	1.76743e-05	0.00014039	23.133	11.2755	-1.03676
SLC16A14	151473	146.022	-1.02387	0.23861	-4.29096	1.77901e-05	0.000141103	8.75594	3.9296	-1.15588
BMERB1	89927	102.201	-1.12621	0.262471	-4.29081	1.78023e-05	0.000141131	12.3633	5.17952	-1.25518
GLMN	11146	146.428	-1.03287	0.241097	-4.28403	1.83538e-05	0.000145007	18.8374	8.46655	-1.15375
GUCY1A1	2982	105.534	-1.36683	0.319166	-4.28251	1.84794e-05	0.000145928	6.40489	2.2638	-1.50043
SLAIN1	122060	195.964	-0.939761	0.21947	-4.28195	1.85263e-05	0.000146156	20.6901	9.90467	-1.06276
GXYLT2	727936	35.2475	-1.74136	0.4071	-4.27748	1.89021e-05	0.000148542	6.89801	1.88109	-1.87461
NTNG1	22854	92.9969	-1.07259	0.251373	-4.26693	1.98179e-05	0.000155139	8.06796	3.50772	-1.20167
ESCO2	157570	293.462	-0.996967	0.234474	-4.25192	2.11943e-05	0.000164878	22.6975	10.435	-1.12111
STOX1	219736	62.64	-1.31492	0.309802	-4.24438	2.19197e-05	0.000169951	5.61946	2.06226	-1.44621
SIGLEC15	284266	32.843	-1.78651	0.421831	-4.23513	2.28421e-05	0.000176597	6.58888	1.75133	-1.91158
MPP2	4355	171.481	-1.03308	0.244135	-4.23161	2.32026e-05	0.000179042	10.2681	4.60044	-1.15832
F8	2157	80.3227	-1.15877	0.274173	-4.22641	2.37453e-05	0.00018306	7.91497	3.25059	-1.28388
PRAC2	360205	91.1315	-1.11345	0.264219	-4.21411	2.50765e-05	0.000192131	43.4927	18.3657	-1.24376
GABRB3	2562	58.2573	-1.39121	0.33034	-4.21145	2.53737e-05	0.000194133	2.97585	1.04456	-1.51041
ATG4C	84938	187.86	-1.14569	0.272713	-4.20108	2.65641e-05	0.000202512	18.4156	7.68662	-1.26051
RMI1	80010	235.116	-0.987359	0.235308	-4.19602	2.71644e-05	0.000206761	17.4368	8.07676	-1.11029
TRIM7	81786	118.427	-1.00231	0.239138	-4.19132	2.7734e-05	0.0002107	16.368	7.4846	-1.12888
NDUFA5	4698	773.098	-0.906663	0.217111	-4.17603	2.96643e-05	0.000224734	126.983	62.4424	-1.02403
JAM3	83700	72.3358	-1.20528	0.288767	-4.17389	2.99442e-05	0.000226221	5.63818	2.23737	-1.33342
LYPD6	130574	86.9662	-1.17687	0.282971	-4.15897	3.1969e-05	0.000240175	5.75743	2.33704	-1.30074
MAPT	4137	87.4758	-1.11258	0.267597	-4.15766	3.2153e-05	0.000241445	3.89041	1.64481	-1.242
ARHGAP19	84986	198.73	-0.919371	0.222208	-4.13743	3.51211e-05	0.00026012	9.29152	4.51338	-1.04171
NEGR1	257194	364.14	-0.946258	0.229708	-4.11939	3.79873e-05	0.000279308	16.5102	7.89903	-1.06361
GOLGA8O	728047	280.541	-1.08395	0.264238	-4.10217	4.09285e-05	0.000298364	14.4041	6.23305	-1.20847
STON1	11037	67.4557	-1.23992	0.303062	-4.09131	4.28939e-05	0.000311851	3.35865	1.30667	-1.36199
TGFBR3	7049	128.783	-1.07712	0.263284	-4.09108	4.29361e-05	0.000312018	5.24853	2.26497	-1.21242
UFSP2	55325	282.707	-0.931806	0.227903	-4.08861	4.33974e-05	0.000315229	30.4618	14.7034	-1.05085
CASD1	64921	288.483	-0.923085	0.225863	-4.08693	4.37115e-05	0.000317085	18.9437	9.18706	-1.04404
EFHC1	114327	207.201	-0.879263	0.215272	-4.08443	4.41847e-05	0.000320231	8.06061	4.02364	-1.00239
ARG2	384	733.926	-0.936694	0.230003	-4.07253	4.65045e-05	0.000335672	94.9447	45.7813	-1.05233
SLC36A4	120103	304.54	-0.943935	0.231968	-4.06924	4.71665e-05	0.000339867	31.438	15.0202	-1.0656
NELL2	4753	38.6314	-1.6963	0.41723	-4.06562	4.79049e-05	0.000344881	3.18622	0.907977	-1.81112
TIMM8A	1678	186.771	-0.902723	0.222845	-4.05091	5.1019e-05	0.000365193	35.6113	17.4475	-1.02931
DEPTOR	64798	32.6357	-1.74426	0.431599	-4.04139	5.31354e-05	0.000378838	3.75532	1.02596	-1.87196
REPS2	9185	102.523	-1.12204	0.278185	-4.03344	5.49656e-05	0.000391027	3.46567	1.45527	-1.25185
B3GLCT	145173	133.653	-1.13092	0.280977	-4.02497	5.69828e-05	0.000402957	8.53549	3.56395	-1.26
FOXA2	3170	541.151	-1.00292	0.249848	-4.01412	5.96683e-05	0.000420243	59.0234	26.7147	-1.14365
CDCA3	83461	186.973	-0.948356	0.236525	-4.00955	6.08354e-05	0.000427349	41.4613	19.6315	-1.0786
PECR	55825	117.416	-0.90614	0.227738	-3.97887	6.92427e-05	0.00048058	16.073	7.8427	-1.03522
VDR	7421	151.303	-1.00801	0.253575	-3.97518	7.03267e-05	0.000487687	8.49123	3.84772	-1.14197
TMTC4	84899	100.496	-1.07327	0.270501	-3.96772	7.2564e-05	0.000501914	7.25722	3.17509	-1.19262
JAKMIP2	9832	121.561	-0.891932	0.224941	-3.96518	7.334e-05	0.000506202	3.37212	1.66412	-1.0189
ZBTB46	140685	134.483	-0.919345	0.2334	-3.93892	8.1848e-05	0.00055822	6.59791	3.19427	-1.04652
KIAA0408	9729	69.6478	-1.12734	0.286543	-3.93428	8.34481e-05	0.000567517	2.30956	0.968119	-1.25436
MARCHF3	115123	28.5919	-1.68286	0.429577	-3.91747	8.94824e-05	0.000603745	2.04495	0.581595	-1.81398
NBEA	26960	256.735	-0.91881	0.234597	-3.91655	8.98234e-05	0.000605795	5.90726	2.86674	-1.04308
KBTBD11	9920	36.4609	-1.49505	0.382333	-3.91035	9.21638e-05	0.000619518	1.57062	0.511254	-1.61923
NPTXR	23467	183.127	-1.03572	0.265068	-3.90736	9.33113e-05	0.000626453	8.36276	3.70841	-1.17318
CRACD	57482	103.627	-0.975022	0.250666	-3.88972	0.00010036	0.000669344	3.85289	1.79358	-1.1031
SDC2	6383	416.295	-0.880438	0.226966	-3.87916	0.000104816	0.000696199	30.3052	15.127	-1.00244
DSCC1	79075	450.388	-1.01021	0.260916	-3.8718	0.000108034	0.000715228	51.2613	23.4803	-1.12642
GPC6	10082	108.285	-0.95621	0.24722	-3.86784	0.000109802	0.000725752	3.94406	1.86069	-1.08385
NUDT8	254552	33.6125	-1.81245	0.470136	-3.85516	0.000115654	0.000760707	12.3681	3.19045	-1.95479
ZSWIM5	57643	96.7539	-1.00112	0.259945	-3.85129	0.000117497	0.000772208	4.33476	1.98287	-1.12836
NEO1	4756	99.8119	-0.991156	0.257394	-3.85074	0.000117763	0.000773637	3.70253	1.70749	-1.11663
SMCO4	56935	60.1618	-1.18527	0.30824	-3.84529	0.000120411	0.000788163	16.7808	6.75295	-1.31322
G2E3	55632	781.624	-0.899608	0.234507	-3.83617	0.000124969	0.00081471	35.5751	17.5884	-1.01625
EFNA3	1944	90.981	-1.05005	0.273976	-3.83262	0.000126784	0.000824553	13.5499	5.98876	-1.17795
RAB3A	5864	115.986	-0.891014	0.232806	-3.82729	0.000129564	0.000842294	19.4088	9.57737	-1.01901
IL33	90865	70.8313	-1.19823	0.313417	-3.82313	0.000131768	0.000855251	7.09572	2.84738	-1.31731
TMEM81	388730	28.1275	-1.75146	0.458251	-3.82205	0.000132345	0.000857965	6.2867	1.71125	-1.87725
OTUB2	78990	114.926	-0.910235	0.238161	-3.82194	0.000132408	0.000858034	7.63538	3.71023	-1.04119
CFAP126	257177	27.7757	-1.71483	0.449156	-3.81789	0.000134596	0.000870125	10.4144	2.91461	-1.8372
MB	4151	16.8231	-3.29981	0.86766	-3.80311	0.000142888	0.000918607	5.52292	0.520241	-3.40818
SNRNP48	154007	226.185	-0.891248	0.234664	-3.79797	0.000145889	0.000936783	13.8082	6.82057	-1.01756
OLFML2B	25903	49.7766	-1.3172	0.346969	-3.79631	0.000146864	0.000941928	4.2976	1.58211	-1.44169
S1PR5	53637	37.6438	-1.4442	0.380922	-3.79133	0.000149841	0.00095799	4.52905	1.52955	-1.5661
SETBP1	26040	79.5135	-0.997565	0.263667	-3.78342	0.000154685	0.000985464	2.10501	0.964568	-1.12587
KRT20	54474	174.273	-2.46728	0.652911	-3.77889	0.000157527	0.00100118	32.1074	5.31468	-2.59485
NALCN	259232	85.3999	-1.04826	0.280284	-3.74002	0.000184009	0.00115148	3.25485	1.44709	-1.16944
SLC8A1	6546	165.554	-0.8799	0.236027	-3.72796	0.000193036	0.00120378	6.983	3.48412	-1.00305
CDC25C	995	142.245	-0.892509	0.239788	-3.72207	0.000197593	0.00122984	17.5198	8.64793	-1.01856
NDRG4	65009	130.176	-0.941091	0.25288	-3.72149	0.000198051	0.00123175	10.5653	5.03513	-1.06924
COL2A1	1280	73.9737	-1.26638	0.341295	-3.71051	0.000206845	0.00127762	4.04889	1.53925	-1.3953
ARL15	54622	113.814	-0.909138	0.245097	-3.7093	0.000207837	0.00128228	11.6456	5.68262	-1.03516
PREX2	80243	94.7287	-0.950621	0.256791	-3.70192	0.000213973	0.00131463	5.80129	2.74248	-1.08089
TSPAN8	7103	403.914	-1.0604	0.287605	-3.68702	0.000226893	0.00138614	91.8266	40.6185	-1.17678
GYPE	2996	16.1763	-2.41297	0.655074	-3.6835	0.000230051	0.00140385	2.97278	0.514797	-2.52974
STK32B	55351	66.8537	-1.05056	0.286176	-3.67102	0.000241587	0.00146324	5.49289	2.42791	-1.17785
ENDOG	2021	93.8179	-1.07188	0.292281	-3.66727	0.000245153	0.00148151	21.9011	9.50904	-1.20363
LRRC34	151827	82.1502	-1.12789	0.30914	-3.64847	0.000263806	0.00157778	12.0668	5.07965	-1.24824
RAB6B	51560	48.7201	-1.24949	0.343057	-3.64222	0.000270295	0.00161124	2.41492	0.934719	-1.36937
MYH15	22989	447.742	-0.987975	0.271417	-3.64007	0.000272565	0.00162299	16.4831	7.63406	-1.11047
COQ7	10229	129.242	-0.918259	0.252322	-3.63923	0.000273452	0.00162623	12.4869	6.06274	-1.04238
CENPW	387103	144.325	-0.995608	0.274346	-3.62902	0.000284494	0.00168351	66.1739	30.5529	-1.11495
MTRES1	51250	100.367	-0.953822	0.26397	-3.61338	0.000302233	0.00177231	25.0313	11.8793	-1.07529
DLL4	54567	25.9479	-1.84278	0.510481	-3.6099	0.000306314	0.00179233	2.35144	0.598888	-1.97319
IGF2BP1	10642	12.4904	-2.50403	0.697694	-3.58902	0.00033193	0.00191939	0.497995	0.080631	-2.62673
GNAZ	2781	153.341	-0.93858	0.261641	-3.58729	0.000334138	0.00192941	12.3252	5.87745	-1.06835
ITGB3	3690	29.2577	-1.65721	0.463177	-3.57792	0.00034634	0.00199207	1.77326	0.51972	-1.7706
MTURN	222166	103.882	-0.984379	0.275741	-3.56994	0.000357061	0.00204575	4.65059	2.15499	-1.10973
CKMT1B	1159	46.8217	-1.43726	0.403673	-3.56046	0.000370211	0.00210869	7.5246	2.56493	-1.5527
TARS3	123283	96.65	-0.978892	0.275165	-3.55747	0.00037444	0.0021291	7.62383	3.54707	-1.10389
MPV17L	255027	43.3105	-1.46311	0.411283	-3.55743	0.000374496	0.0021291	5.62139	1.85529	-1.59928
PMCH	5367	75.078	-1.12392	0.320535	-3.50638	0.000454246	0.00251549	26.5718	11.199	-1.24653
DNAH5	1767	142.096	-0.924251	0.263768	-3.50403	0.000458267	0.00253343	2.32975	1.13192	-1.04141
KSR2	283455	81.5972	-0.916737	0.261822	-3.50138	0.000462857	0.00255619	1.23541	0.598175	-1.04635
AMOT	154796	118.08	-0.925263	0.264403	-3.49944	0.00046624	0.0025705	4.42512	2.14234	-1.04653
CCDC138	165055	100.469	-0.985848	0.282189	-3.49358	0.000476589	0.00262132	11.9391	5.51301	-1.11478
C4orf47	441054	17.1325	-2.10725	0.604523	-3.4858	0.000490671	0.00268965	5.57984	1.18593	-2.2342
SAP30	8819	220.626	-0.955386	0.274675	-3.47825	0.000504708	0.00275821	50.3831	23.9939	-1.07027
BEND5	79656	40.5084	-1.51023	0.436662	-3.45857	0.000543044	0.00294194	8.72986	2.81899	-1.63078
SHC3	53358	29.6502	-1.44064	0.41903	-3.43804	0.000585937	0.0031449	0.8735	0.293495	-1.57347
NEIL2	252969	58.2389	-1.0721	0.311975	-3.4365	0.000589293	0.00315874	6.1985	2.70219	-1.19779
BHLHB9	80823	63.8421	-1.06084	0.310329	-3.41843	0.000629829	0.00335385	4.233	1.86108	-1.18554
TRDMT1	1787	86.1087	-0.905668	0.265702	-3.40858	0.00065301	0.00346025	2.86418	1.40164	-1.031
KCNAB1	7881	17.2439	-1.9456	0.572627	-3.39768	0.000679587	0.00357306	1.44764	0.343412	-2.07569
E2F2	1870	94.141	-0.901191	0.265264	-3.39733	0.000680463	0.00357419	4.64435	2.27451	-1.02992
ZC3H12B	340554	59.6058	-1.05712	0.312032	-3.38785	0.000704423	0.00367624	2.17472	0.957982	-1.18276
GUCY1B1	2983	102.07	-0.883366	0.261535	-3.37762	0.000731163	0.00379018	7.9812	3.94823	-1.0154
OPN1SW	611	15.7994	-2.05597	0.612401	-3.35724	0.000787254	0.00403288	4.49878	0.991084	-2.18245
ZBTB8B	728116	23.0144	-1.79361	0.534899	-3.35317	0.000798914	0.00408267	1.74814	0.462945	-1.91691
ATP23	91419	102.768	-0.892306	0.268009	-3.32939	0.000870378	0.00440897	22.1123	10.9393	-1.01533
KHK	3795	96.3045	-0.902909	0.271683	-3.32339	0.0008893	0.00448243	10.1754	4.97322	-1.03284
PTCH1	5727	48.3696	-1.11601	0.335978	-3.32168	0.000894769	0.00450719	1.69702	0.719131	-1.23868
GRIP1	23426	58.8204	-1.05232	0.31747	-3.31472	0.000917352	0.00460521	3.08345	1.36773	-1.17276
DYNC1I1	1780	41.8034	-1.25867	0.381883	-3.29595	0.000980878	0.00488481	3.90906	1.50011	-1.38175
VAV3	10451	27.86	-1.39682	0.430713	-3.24303	0.00118266	0.00575713	1.76554	0.614347	-1.52299
CNTN1	1272	56.6631	-1.1983	0.372154	-3.2199	0.00128235	0.00620518	2.82074	1.12575	-1.32519
SPARC	6678	751.471	-2.01247	0.63056	-3.19156	0.00141506	0.00677659	65.4785	14.877	-2.13794
FAM177B	400823	7.26974	-3.69945	1.16013	-3.18883	0.0014285	0.00683288	1.93638	0.141961	-3.7698
PPP1R1B	84152	32.7051	-1.51531	0.476626	-3.17925	0.00147656	0.00703786	6.06616	1.9457	-1.64049
PLCH2	9651	99.0726	-1.13403	0.357136	-3.17534	0.00149662	0.00711465	5.59829	2.30988	-1.27717
CEND1	51286	15.0485	-2.20878	0.697067	-3.16867	0.00153137	0.00726244	2.99488	0.58136	-2.36499
FAM228B	375190	70.63	-0.893752	0.284423	-3.14233	0.00167607	0.00783454	12.9871	6.41364	-1.01786
ALG14	199857	79.954	-0.898672	0.286747	-3.13402	0.00172428	0.0080275	19.2993	9.49707	-1.02299
CD300E	342510	8.2399	-3.10477	0.99433	-3.12247	0.00179341	0.00830403	0.808275	0.0879313	-3.2004
ZPLD1	131368	17.6664	-1.86379	0.597082	-3.12151	0.00179929	0.00832889	1.49009	0.377331	-1.9815
CDS1	1040	72.2065	-1.09446	0.352388	-3.10585	0.00189735	0.00872803	4.24396	1.82008	-1.22141
GLRB	2743	75.2732	-1.03361	0.333194	-3.10213	0.00192135	0.00883092	6.41346	2.89179	-1.14914
OPRK1	4986	10.6481	-2.39773	0.775631	-3.09133	0.0019926	0.00912736	0.703887	0.122089	-2.52742
MNS1	55329	81.2289	-0.9556	0.309547	-3.08709	0.00202125	0.00924553	10.3528	4.91259	-1.07546
ZNF132	7691	26.2748	-1.46742	0.47994	-3.05751	0.00223186	0.0100781	2.49063	0.826146	-1.59204
MBNL3	55796	69.3945	-0.985394	0.322522	-3.05528	0.00224849	0.0101363	1.58287	0.728869	-1.11881
KLHL41	10324	18.1616	-2.27507	0.745656	-3.0511	0.00228007	0.0102644	2.38006	0.452396	-2.39534
HYKK	123688	50.2402	-1.05709	0.346612	-3.04976	0.00229022	0.0102987	14.2626	6.28379	-1.18253
UNC80	285175	16.5189	-1.68278	0.552777	-3.04423	0.0023328	0.010464	0.366323	0.104574	-1.80859
ASB14	142686	26.4966	-1.47084	0.484434	-3.0362	0.00239578	0.0106816	3.21994	1.06579	-1.59511
ACTA1	58	26.3207	-6.28012	2.07758	-3.02281	0.00250438	0.0110865	6.7392	0.078874	-6.41688
SH3YL1	26751	90.009	-0.913151	0.303604	-3.00771	0.00263228	0.011555	12.7518	6.2157	-1.03671
RHOU	58480	96.5934	-0.907703	0.30331	-2.99265	0.00276564	0.0120634	6.38725	3.14158	-1.0237
ABCB4	5244	8.46149	-2.59588	0.869026	-2.98712	0.00281621	0.0122497	0.740179	0.113797	-2.70141
DIPK1A	388650	91.515	-0.88997	0.29815	-2.98497	0.00283608	0.0123295	9.73293	4.81187	-1.01628
SH2D1A	4068	8.77018	-2.87185	0.970023	-2.96061	0.00307035	0.0132028	1.20237	0.154119	-2.96377
INSYN2B	100131897	69.6491	-0.965845	0.328163	-2.94319	0.00324851	0.0138551	5.1455	2.39326	-1.10433
ZNF792	126375	58.6211	-0.883656	0.301688	-2.92904	0.00340013	0.0144183	3.84355	1.90256	-1.0145
NME5	8382	35.6622	-1.23612	0.423471	-2.91901	0.00351148	0.0148208	7.88222	3.06912	-1.36078
C9orf40	55071	44.4138	-1.05941	0.364216	-2.90874	0.00362883	0.0152328	5.06313	2.21441	-1.19311
C2orf15	150590	51.2565	-0.987092	0.339446	-2.90795	0.0036381	0.0152678	9.3794	4.33434	-1.11368
KBTBD3	143879	64.3153	-0.970147	0.335963	-2.88766	0.0038812	0.0161336	3.93128	1.8486	-1.08857
POLR2J2	246721	80.1801	-1.37573	0.477334	-2.88212	0.00395012	0.0163781	11.462	4.0444	-1.50286
TDRP	157695	36.6132	-1.13958	0.396481	-2.87424	0.00405	0.0167365	2.86616	1.19827	-1.25817
TTN	7273	287.04	-0.900855	0.314112	-2.86794	0.0041315	0.0170213	1.0419	0.512775	-1.02281
CTSK	1513	23.9817	-1.41691	0.494491	-2.86539	0.00416494	0.0171504	3.74431	1.29396	-1.53291
RADX	55086	36.6611	-1.13087	0.395225	-2.86132	0.00421875	0.0173412	2.52152	1.05216	-1.26094
PADI1	29943	2.81897	-4.89711	1.71637	-2.85318	0.00432842	0.0177111	0.284615	0	-4.83094
EFCAB11	90141	52.9167	-1.04013	0.365009	-2.8496	0.00437746	0.0178847	20.0166	8.96659	-1.15856
PLAAT1	57110	16.2531	-1.58492	0.558713	-2.83673	0.00455782	0.0185005	4.46158	1.35485	-1.71943
TENM1	10178	32.0777	-1.29807	0.457709	-2.83601	0.00456809	0.0185329	0.692629	0.258623	-1.42123
TM6SF1	53346	18.7848	-1.62753	0.575414	-2.82846	0.00467731	0.0188956	3.06002	0.910185	-1.74931
SEPTIN3	55964	19.797	-1.45831	0.518371	-2.81325	0.00490435	0.0196416	1.60954	0.537354	-1.5827
BCL11A	53335	16.9631	-1.57811	0.562675	-2.80466	0.00503701	0.0201084	1.52465	0.464703	-1.71409
SORBS2	8470	10.7952	-1.96411	0.702032	-2.79775	0.00514595	0.0204677	0.717901	0.167788	-2.09715
STEAP4	79689	66.2037	-0.890601	0.318365	-2.79743	0.00515115	0.0204834	4.05318	1.99732	-1.02099
IL17RB	55540	42.6717	-1.07413	0.384853	-2.79102	0.00525419	0.0208064	5.45667	2.39	-1.19101
NTRK2	4915	50.4526	-1.08537	0.389865	-2.78396	0.00536993	0.0212077	1.88568	0.81897	-1.2032
ZNF488	118738	26.6023	-1.3504	0.488268	-2.76571	0.00567999	0.0222141	2.14822	0.771144	-1.47807
RALGPS1	9649	42.7678	-0.963582	0.35032	-2.75058	0.00594902	0.0231343	3.38921	1.5922	-1.08993
FAM81A	145773	26.3173	-1.30664	0.477014	-2.7392	0.00615882	0.0238529	2.13441	0.785252	-1.44261
PKDCC	91461	7.7226	-2.45063	0.895796	-2.7357	0.0062248	0.0240682	1.01164	0.170762	-2.56664
RNFT2	84900	45.5925	-1.05055	0.385681	-2.72389	0.00645181	0.0248453	4.17205	1.8386	-1.18215
EVI2A	2123	13.8111	-1.82096	0.670954	-2.71398	0.00664807	0.0255163	1.47169	0.378624	-1.95864
EDA	1896	20.374	-1.34164	0.495198	-2.7093	0.0067426	0.0258546	1.73078	0.623921	-1.47199
GDNF	2668	32.9474	-1.05358	0.393619	-2.67664	0.00743654	0.0281692	2.39167	1.05585	-1.17961
CACNG4	27092	5.6151	-2.86119	1.06905	-2.6764	0.00744179	0.0281825	0.566491	0.071027	-2.99561
SEMA3G	56920	6.66679	-2.46095	0.922255	-2.6684	0.00762133	0.0287684	0.471669	0.0785221	-2.58661
ITM2A	9452	6.78989	-2.76984	1.04059	-2.66179	0.00777265	0.0292194	1.23739	0.170021	-2.86351
CCDC40	55036	30.7417	-1.06659	0.405436	-2.63071	0.0085206	0.0315319	1.98638	0.870066	-1.19095
RAB26	25837	14.4539	-1.60491	0.615031	-2.60947	0.00906818	0.0331444	2.62594	0.786629	-1.73908
OLAH	55301	16.8227	-1.459	0.560935	-2.60101	0.00929486	0.0338109	2.88542	0.966697	-1.57765
PTPN5	84867	7.34544	-2.39965	0.924557	-2.59546	0.00944656	0.034286	0.788813	0.134295	-2.55427
SGCD	6444	9.34476	-2.14655	0.831189	-2.5825	0.0098086	0.0353232	0.952237	0.198712	-2.26064
GMCL2	64396	23.3419	-1.2627	0.491603	-2.56854	0.0102129	0.0365276	2.19941	0.845851	-1.37864
ZNF487	642819	39.1829	-0.929556	0.362865	-2.56172	0.0104157	0.0371383	6.75777	3.25144	-1.05547
CCDC175	729665	26.9139	-1.22765	0.479859	-2.55835	0.0105171	0.037459	2.84138	1.10815	-1.35843
C9orf116	138162	27.8416	-1.10613	0.432547	-2.55725	0.0105503	0.0375359	10.2102	4.33482	-1.23596
LNX1	84708	31.953	-1.10735	0.434044	-2.55125	0.0107337	0.0380464	2.7922	1.18656	-1.23462
KCNB1	3745	38.3387	-0.954458	0.374816	-2.54647	0.0108819	0.0384708	2.64813	1.25397	-1.07848
ARNT2	9915	20.2674	-1.30163	0.513175	-2.53643	0.0111988	0.039411	0.859892	0.321553	-1.4191
MANSC4	100287284	31.046	-1.04939	0.413799	-2.53599	0.0112129	0.0394519	7.51941	3.32355	-1.17789
ADSS1	122622	24.662	-1.26314	0.498233	-2.53523	0.0112373	0.0395206	3.89894	1.47531	-1.40207
PASK	23178	41.3639	-0.897191	0.354919	-2.52788	0.0114755	0.0401928	2.32202	1.14206	-1.02375
TMEM107	84314	46.6462	-0.879074	0.348145	-2.52502	0.0115692	0.0404335	6.75061	3.35872	-1.00711
ELOVL2	54898	38.8318	-1.0277	0.411329	-2.49849	0.0124722	0.0430332	2.5157	1.12568	-1.16016
CERS1	10715	34.5103	-0.991044	0.39803	-2.48987	0.0127789	0.0438303	3.97061	1.83096	-1.11676
B3GAT2	135152	31.284	-1.1293	0.459225	-2.45915	0.0139268	0.0470458	4.34095	1.83376	-1.2432
NOX5	79400	25.7938	-1.24728	0.508714	-2.45183	0.0142132	0.0478396	2.47097	0.959514	-1.3647
CDKN1C	1028	35.5379	-0.926058	0.378978	-2.44357	0.0145428	0.0487667	5.14832	2.48558	-1.05052
AWAT2	158835	6.90785	-2.27176	0.931462	-2.43892	0.0147312	0.0492661	1.05781	0.19934	-2.40778

## Sheet: Upregulated in Jurkat
Gene Name		baseMean	log2FoldChange	lfcSE	stat	pvalue	padj	TPM ( C )	TPM ( T )	Log2
TMEM238	388564	202.865	1.50903	0.163997	9.20156	3.52782e-20	2.16626e-16	10.1899	28.2753	1.47241
MT1E	4493	121.874	2.43068	0.464586	5.23194	1.67744e-07	0.00012944	5.04694	26.2091	2.37658
MT1F	4494	110.537	1.73196	0.342825	5.05202	4.37164e-07	0.000244037	7.71962	24.6847	1.67702

## Sheet: Downregulated in Jurkat
No genes downregulated.

## Sheet: Upregulated in Primary T
Gene Name		baseMean	log2FoldChange	lfcSE	stat	pvalue	padj	TPM ( C )	TPM ( T )	Log2
MT1H	4496	69.6795	7.72549	1.37275	5.62776	1.82567e-08	0.000266402	0.204107	38.2134	7.54861

## Sheet: Downregulated in Primary T
No genes downregulated.

## Sheet: Upregulated in PC3 (SCM)
Gene Name		baseMean	log2FoldChange	lfcSE	stat	pvalue	padj	TPM ( C )	TPM ( T )	Log2
RSAD2	91543	11759.4	9.95606	0.21412	46.4977	0	0	0.929909	768.651	9.69102
MX2	4600	5284.72	8.46652	0.209985	40.3196	0	0	1.4073	409.143	8.18353
IFITM1	8519	9119.41	7.88577	0.210111	37.5314	0	0	14.3842	2815.94	7.61299
MX1	4599	28567.4	7.26157	0.192227	37.776	0	0	16.9506	2135.59	6.97715
CMPK2	129607	5954.99	6.37805	0.156109	40.8564	0	0	6.53612	447.162	6.09622
IFIT3	3437	15715.2	6.25579	0.114098	54.8283	0	0	22.412	1426.27	5.99183
IFIT1	3434	18073.4	5.87044	0.129342	45.3868	0	0	19.1802	924.941	5.59167
IFI6	2537	11104.6	7.03742	0.188568	37.3204	7.66007e-305	1.57797e-301	27.7097	2984.77	6.75109
HERC5	51191	1888.64	4.72076	0.127489	37.0288	3.93407e-300	7.20372e-297	5.41834	118.469	4.45051
GBP1	2633	1832.73	6.67052	0.182785	36.4939	1.38614e-291	2.28436e-288	1.61937	136.405	6.39631
IFIT2	3433	29766.7	5.70764	0.164987	34.5944	3.06366e-262	4.58992e-259	44.4286	1915.97	5.43044
DDX58	23586	6961.62	4.63333	0.135165	34.2789	1.61721e-257	2.22097e-254	15.6055	323.671	4.3744
PLSCR1	5359	5495.97	3.80359	0.114147	33.322	1.85614e-243	2.35302e-240	45.7128	527.496	3.52849
LGALS3BP	3959	16404.8	3.48387	0.109217	31.8987	2.78394e-223	3.27709e-220	163.471	1512.93	3.21023
OASL	8638	13232.2	6.50966	0.208354	31.2433	2.75613e-214	3.02807e-211	18.8522	1438.75	6.25394
PMAIP1	5366	4335.23	3.67332	0.119852	30.6487	2.75168e-206	2.83423e-203	44.5633	470.482	3.40021
IFI35	3430	2708.08	4.98718	0.162843	30.6257	5.57578e-206	5.40522e-203	18.1978	475.163	4.70658
NT5C3A	51251	2788.28	3.48446	0.115373	30.2016	2.25766e-200	2.06701e-197	35.8341	331.346	3.20893
SHFL	55337	2581.2	3.92821	0.131184	29.9444	5.21161e-197	4.52038e-194	20.643	261.028	3.66048
SP100	6672	4871.29	3.12762	0.104471	29.9377	6.35979e-197	5.24046e-194	52.9889	384.187	2.85805
IDO1	3620	1172.75	6.12863	0.208227	29.4325	2.11117e-190	1.65676e-187	2.34749	135.7	5.85316
STAT1	6772	18756.3	3.7102	0.127985	28.9892	9e-185	6.74182e-182	88.5389	963.59	3.44404
IL6	3569	1197.33	6.66689	0.233164	28.5931	8.18561e-180	5.86517e-177	2.67059	226.814	6.40821
OAS2	4939	20358.7	6.18838	0.219462	28.198	6.19383e-175	4.2531e-172	23.9556	1440.09	5.90965
PARP10	84875	5824.81	4.1412	0.14761	28.0551	3.46114e-173	2.28158e-170	24.4264	354.51	3.85931
TRIM21	6737	1826.36	4.04248	0.144377	27.9995	1.64877e-172	1.04507e-169	14.8367	201.914	3.7665
IRF7	3665	5050.36	4.01439	0.144384	27.8035	3.93829e-170	2.40382e-167	40.7183	541.894	3.73426
GBP4	115361	1675.48	6.30617	0.234624	26.8777	3.99964e-159	2.35408e-156	0.930802	62.0895	6.05973
SP110	3431	2516.99	4.40192	0.164862	26.7007	4.62003e-157	2.62545e-154	14.7044	256.675	4.12563
BATF2	116071	1075.89	7.68998	0.293628	26.1895	3.49596e-151	1.92044e-148	0.664685	114.581	7.42949
IFI27	3429	1839.21	8.10876	0.313083	25.8997	6.70747e-148	3.56578e-145	2.82642	633.005	7.8071
UBA7	7318	670.701	5.86153	0.226912	25.8317	3.90268e-147	2.00988e-144	0.932399	45.325	5.60322
ISG15	9636	31047.9	5.47733	0.216237	25.3303	1.48237e-141	7.40285e-139	273.256	10031.7	5.19816
PLEKHA4	57664	807.64	6.31074	0.249321	25.3117	2.37363e-141	1.15051e-138	0.956413	63.2335	6.04691
LAMP3	27074	5175.04	4.17411	0.16552	25.2181	2.53383e-140	1.19307e-137	22.3656	338.629	3.92035
NMI	9111	1317.69	3.23725	0.132118	24.5027	1.38273e-132	6.32982e-130	23.2963	181.313	2.96031
NLRC5	84166	563.986	5.35583	0.21959	24.3902	2.17469e-131	9.68621e-129	0.549894	18.7705	5.09317
TAP1	6890	6941.59	3.81995	0.158253	24.1382	9.93496e-129	4.30864e-126	43.8671	516.27	3.55691
HELZ2	85441	17714.1	4.23281	0.177209	23.8859	4.28961e-126	1.81264e-123	25.5954	400.525	3.96794
UBE2L6	9246	5330.92	4.36782	0.184046	23.7322	1.67895e-124	6.91727e-122	51.9025	894.171	4.10667
BST2	684	3015.55	10.483	0.443889	23.6164	2.6179e-123	1.05227e-120	0.562517	652.825	10.1806
CXCL8	3576	5044.94	4.5187	0.191576	23.587	5.23449e-123	2.05391e-120	34.2882	644.449	4.23228
THEMIS2	9473	619.348	4.54583	0.193062	23.546	1.38047e-122	5.29074e-120	2.57425	49.8593	4.27564
APOL2	23780	1178.04	3.17009	0.135626	23.3738	7.89688e-121	2.95774e-118	12.7202	94.8904	2.89914
HERC6	55008	2782.65	5.13779	0.220931	23.2552	1.26094e-119	4.61784e-117	5.5135	159.731	4.85653
IFI44	10561	2897.66	4.46988	0.197687	22.6109	3.3883e-113	1.2139e-110	20.0669	364.285	4.18218
CLTRN	57393	1577.48	4.34552	0.19242	22.5835	6.30265e-113	2.20995e-110	13.0526	217.479	4.05846
IFIT5	24138	1801.16	2.77461	0.123411	22.4827	6.12396e-112	2.10256e-109	15.76	89.5623	2.50662
DDX60L	91351	2898.34	3.98693	0.18062	22.0736	5.66321e-108	1.90469e-105	7.08299	93.3422	3.7201
ISG20	3669	1883.5	4.3567	0.19745	22.0648	6.884e-108	2.26897e-105	13.8579	233.618	4.07537
OAS3	4940	31379.8	4.10322	0.186382	22.0151	2.06328e-107	6.66724e-105	71.9704	1031.34	3.84097
HLA-E	3133	8941.14	2.64412	0.120246	21.9892	3.65359e-107	1.15791e-104	126.941	656.926	2.37157
PARP12	64761	1756.24	3.34816	0.15263	21.9365	1.16456e-106	3.62114e-104	11.4281	95.7781	3.06712
HLA-B	3106	9504.26	3.8587	0.178528	21.614	1.32747e-103	4.05123e-101	104.938	1244.91	3.56843
TNFAIP3	7128	2713.12	5.1905	0.240221	21.6072	1.53559e-103	4.60118e-101	4.20203	129.741	4.9484
PSMB9	5698	936.856	4.9268	0.23048	21.3763	2.22247e-101	6.54041e-99	7.83107	196.308	4.64777
TRIM5	85363	2426.79	2.70058	0.126807	21.2968	1.2152e-100	3.51343e-98	27.3624	148.194	2.43722
PNPT1	87178	4489.62	2.21485	0.104756	21.1429	3.20834e-99	9.11611e-97	47.4862	183.28	1.94847
TDRD7	23424	1042.21	3.14325	0.149905	20.9683	1.2765e-97	3.56556e-95	7.85478	57.7872	2.87911
IFI44L	10964	2763.02	4.46609	0.214104	20.8594	1.25197e-96	3.43873e-94	5.65988	102.938	4.18486
GBP3	2635	3114.76	2.77607	0.135026	20.5595	6.32392e-94	1.70849e-91	36.8425	209.331	2.50634
JUN	3725	3541.87	2.16492	0.105787	20.4649	4.42662e-93	1.17662e-90	53.4604	199.381	1.89898
IL4I1	259307	635.369	5.14114	0.251433	20.4474	6.34112e-93	1.65876e-90	2.33945	69.2711	4.88801
ATF3	467	2291.58	5.24064	0.256378	20.4411	7.21639e-93	1.85822e-90	7.7487	240.922	4.95847
GBP2	2634	401.68	3.51058	0.172229	20.3832	2.35596e-92	5.97328e-90	2.1521	20.3887	3.24395
CASP4	837	1103.28	2.41094	0.118329	20.3749	2.79564e-92	6.98063e-90	36.6162	161.526	2.14121
HLA-F	3134	623.604	4.86254	0.240131	20.2496	3.58357e-91	8.81451e-89	3.7601	89.4425	4.57212
TRANK1	9881	3051.96	5.02715	0.249876	20.1186	5.07345e-90	1.22956e-87	2.41506	65.4341	4.75991
APOL1	8542	349.854	5.92424	0.295162	20.0711	1.32007e-89	3.15287e-87	0.560043	27.8332	5.63513
EPSTI1	94240	460.372	7.14063	0.362207	19.7142	1.62865e-86	3.8343e-84	0.275694	32.039	6.86062
HLA-C	3107	12969.9	3.45069	0.176446	19.5566	3.62217e-85	8.4075e-83	190.622	1704.34	3.16043
IFI16	3428	5174.37	5.14424	0.263333	19.5351	5.52391e-85	1.26436e-82	14.1013	421.382	4.90123
PPP1R15A	23645	4461.99	2.61697	0.136147	19.2217	2.43675e-82	5.46911e-80	71.71	366.012	2.35165
TLR3	7098	501.562	5.49963	0.286122	19.2213	2.45579e-82	5.46911e-80	0.995324	37.127	5.22116
OAS1	4938	9473.98	6.25799	0.326574	19.1625	7.60929e-82	1.67201e-79	20.2367	1253.45	5.95279
DUSP1	1843	934.032	3.31235	0.174896	18.9389	5.4473e-80	1.18121e-77	11.4984	95.1316	3.04849
IFIH1	64135	4314.91	5.13183	0.274009	18.7287	2.88808e-78	6.18124e-76	9.31496	267.05	4.84141
TENT5A	55603	1328.99	3.38339	0.181645	18.6264	1.96256e-77	4.14653e-75	5.75726	49.7733	3.11192
ZC3HAV1	56829	8372.24	2.75468	0.149403	18.438	6.51278e-76	1.35862e-73	45.6329	257.084	2.49409
MMP13	4322	1346.89	4.76776	0.258717	18.4285	7.76722e-76	1.60005e-73	4.75094	109.14	4.52183
IRF1	3659	1167.51	3.02537	0.164391	18.4035	1.23045e-75	2.50343e-73	9.86134	66.9976	2.76425
GMPR	2766	1244.01	3.77029	0.205373	18.3583	2.83369e-75	5.69503e-73	15.396	173.914	3.49775
TRIM22	10346	1427.19	10.2966	0.561269	18.3452	3.60417e-75	7.15624e-73	0.103958	105.607	9.98849
RND3	390	4387.83	2.45138	0.13381	18.3198	5.74874e-75	1.12785e-72	68.7802	310.665	2.1753
CD68	968	4185.72	2.57571	0.140899	18.2806	1.18056e-74	2.28889e-72	88.5453	439.121	2.31013
PARP9	83666	6677.99	3.73924	0.206134	18.1398	1.54512e-73	2.96089e-71	30.8192	339.879	3.46312
H2BC21	8349	1137.03	2.98723	0.164718	18.1355	1.67275e-73	3.16862e-71	15.7771	104.571	2.72858
RBCK1	10616	5096.93	2.25652	0.124663	18.1009	3.13377e-73	5.8687e-71	111.463	440.201	1.9816
PML	5371	3043.75	2.76264	0.154726	17.855	2.64148e-71	4.89118e-69	33.0533	187.461	2.50373
UNC93B1	81622	2115.21	2.53069	0.142781	17.7244	2.71975e-70	4.98016e-68	36.77	175.781	2.25718
MYD88	4615	4210.89	2.18856	0.126106	17.3549	1.81149e-67	3.28059e-65	73.4791	277.731	1.91828
SP140L	93349	1149.3	2.66467	0.153635	17.3441	2.1852e-67	3.91435e-65	16.3085	86.3395	2.4044
XAF1	54739	849.461	9.35447	0.539871	17.3272	2.93024e-67	5.19252e-65	0.103949	56.1136	9.07633
SAMD9L	219285	5639.96	5.65243	0.327499	17.2594	9.51476e-67	1.66812e-64	4.35928	180.354	5.3706
PSMB8	5696	1967.6	3.02474	0.176427	17.1444	6.91979e-66	1.2004e-63	47.9135	320.707	2.74275
CFH	3075	286.657	5.329	0.312982	17.0265	5.2195e-65	8.96013e-63	0.466919	15.2623	5.03066
H2AC18	8337	536.914	3.44865	0.202626	17.0198	5.85717e-65	9.84961e-63	23.204	209.556	3.17489
H2AC19	723790	536.914	3.44865	0.202626	17.0198	5.85717e-65	9.84961e-63	23.204	209.556	3.17489
ZNFX1	57169	7602.87	3.0447	0.179082	17.0017	7.97907e-65	1.32823e-62	30.8909	212.957	2.78531
GBP5	115362	357.996	3.95443	0.233585	16.9293	2.73641e-64	4.5096e-62	1.53426	19.5184	3.66922
PLAAT4	5920	352.655	4.99911	0.296952	16.8348	1.35695e-63	2.21412e-61	3.74758	99.6963	4.73351
TYMP	1890	1250.86	3.41993	0.203598	16.7974	2.5479e-63	4.11661e-61	17.3333	152.146	3.13383
CXCL3	2921	313.991	4.05416	0.24171	16.7729	3.85377e-63	6.16603e-61	4.17829	57.9279	3.79327
IL24	11009	346.578	4.68514	0.280191	16.7212	9.1781e-63	1.45438e-60	1.78164	38.5754	4.4364
KLF4	9314	1333.06	1.94009	0.116436	16.6622	2.46688e-62	3.87183e-60	26.1397	83.4828	1.67524
SAMD9	54809	10564.5	4.86132	0.292425	16.6242	4.65833e-62	7.24239e-60	14.4688	347.706	4.58685
APOL3	80833	278.512	6.82801	0.411094	16.6093	5.96405e-62	9.18576e-60	0.273764	25.8213	6.55948
TMEM62	80021	900.749	2.4733	0.150676	16.4147	1.50128e-60	2.29084e-58	14.3231	65.7494	2.19864
ETS2	2114	2460.14	1.86821	0.114295	16.3455	4.67943e-60	7.07495e-58	38.6542	117.34	1.602
SOCS3	9021	1359.69	1.88377	0.117799	15.9914	1.46691e-57	2.19769e-55	29.327	89.7862	1.61426
BTN3A2	11118	880.707	2.14997	0.135416	15.8768	9.17935e-57	1.36284e-54	12.1443	44.5996	1.87675
BCL2L13	23786	2285.32	1.7466	0.110779	15.7665	5.28982e-56	7.78359e-54	28.6924	79.6854	1.47365
LGMN	5641	2151.82	2.02664	0.130042	15.5845	9.27653e-55	1.3529e-52	56.0774	189.411	1.75603
RGS4	5999	376.806	3.27964	0.210454	15.5836	9.40458e-55	1.35954e-52	2.90723	23.6571	3.02456
HES4	57801	1467.26	3.3129	0.213283	15.5329	2.07734e-54	2.97692e-52	38.0637	310.598	3.02856
BTN3A3	10384	753.095	2.19604	0.144039	15.2461	1.74729e-52	2.48236e-50	12.4619	47.2426	1.92257
CDKN1A	1026	722.243	2.24871	0.147959	15.1982	3.63203e-52	5.11588e-50	15.9513	62.6061	1.97263
TMEM229B	161145	227.455	3.4732	0.229082	15.1614	6.36889e-52	8.89486e-50	1.3088	12.1494	3.21458
H2BC8	8339	204.212	3.82678	0.253374	15.1033	1.54064e-51	2.13359e-49	8.36155	98.8803	3.56384
H3C4	8351	198.547	3.21745	0.213641	15.0601	2.96461e-51	4.07139e-49	5.78574	44.5391	2.9445
MAFF	23764	996.486	2.06407	0.137895	14.9684	1.18051e-50	1.60783e-48	21.7657	75.3761	1.79205
DTX3L	151636	7992.46	3.18494	0.215065	14.8092	1.27683e-49	1.72477e-47	38.3356	288.62	2.91241
SECTM1	6398	5406.63	3.31252	0.223937	14.7922	1.64499e-49	2.20402e-47	59.1717	491.02	3.0528
N4BP1	9683	1663.74	1.72861	0.11694	14.782	1.91284e-49	2.54222e-47	14.9877	41.2712	1.46136
IL15RA	3601	313.263	3.09101	0.211035	14.6469	1.4105e-48	1.8596e-46	5.44417	38.7183	2.83023
TRIM38	10475	2206.04	2.31374	0.158259	14.6199	2.09563e-48	2.74096e-46	18.2564	75.1003	2.04042
PIM1	5292	729.229	1.88958	0.129503	14.591	3.20343e-48	4.15689e-46	15.6131	47.8226	1.61493
PRKD2	25865	1966.66	1.82456	0.125359	14.5546	5.45668e-48	7.02548e-46	37.6668	111.218	1.56202
PHF11	51131	389.676	3.46959	0.238859	14.5257	8.3303e-48	1.06421e-45	5.10351	47.2705	3.21138
H2AC6	8334	636.39	2.2593	0.155773	14.5038	1.14645e-47	1.45334e-45	55.7255	220.617	1.98513
GADD45A	1647	2335.82	2.60821	0.180842	14.4226	3.73267e-47	4.69575e-45	65.0553	330.276	2.34393
TAP2	6891	4775.83	1.53657	0.107458	14.2993	2.21017e-46	2.75936e-44	77.622	187.133	1.26953
MT1X	4501	739.172	2.91505	0.204515	14.2535	4.26556e-46	5.28545e-44	50.8779	316.722	2.63811
LAP3	51056	2614.41	2.11216	0.148394	14.2334	5.68135e-46	6.98721e-44	64.2477	231.675	1.85039
CYP2J2	1573	169.203	3.42444	0.240639	14.2306	5.91486e-46	7.22051e-44	2.07597	18.4137	3.14892
PARP14	54625	7590.52	3.04651	0.214303	14.2159	7.30202e-46	8.84833e-44	29.4912	203.841	2.78908
CXCL6	6372	667.973	1.97717	0.139087	14.2153	7.36019e-46	8.85372e-44	22.249	72.6475	1.70717
CSF1	1435	963.009	3.54018	0.251687	14.0658	6.1609e-45	7.35737e-43	4.95689	48.5446	3.2918
IL22RA1	58985	267.276	2.69329	0.1928	13.9693	2.39863e-44	2.84384e-42	3.3267	17.8192	2.42127
NCOA7	135112	1489.91	2.84053	0.203644	13.9485	3.21311e-44	3.78229e-42	7.90546	46.6696	2.56156
C3AR1	719	171.595	6.44719	0.46493	13.867	1.00385e-43	1.17329e-41	0.148612	10.9829	6.20757
CXCL2	2920	318.821	4.23669	0.306592	13.8187	1.96679e-43	2.28259e-41	3.55059	55.9019	3.97677
PTGS2	5743	368.42	3.95389	0.286404	13.8053	2.36919e-43	2.73037e-41	1.39271	17.6941	3.66729
EDN1	1906	249.869	3.477	0.254305	13.6726	1.48095e-42	1.69486e-40	2.67042	24.8068	3.21559
H1-2	3006	1094.66	2.09473	0.15371	13.6278	2.7358e-42	3.10938e-40	78.4456	275.919	1.81448
TRAFD1	10906	1844.09	1.46485	0.107655	13.6069	3.64171e-42	4.11064e-40	49.2547	112.893	1.19662
IFITM3	10410	14385.2	3.19968	0.2359	13.5637	6.57159e-42	7.36733e-40	569.005	4345.28	2.93294
B2M	567	26804.8	2.42597	0.179268	13.5327	1.0034e-41	1.11729e-39	1168.41	5222.62	2.16022
HSPA5	3309	23403.7	1.63125	0.120828	13.5007	1.54927e-41	1.71356e-39	398.983	1019.37	1.35328
DDX60	55601	2152.27	3.43507	0.255533	13.4428	3.39454e-41	3.72947e-39	8.37608	74.6907	3.15658
CASP1	834	136.176	5.59793	0.418415	13.3789	8.03306e-41	8.7672e-39	0.534796	21.8454	5.3522
WARS1	7453	4109.5	1.36676	0.102563	13.3261	1.63309e-40	1.77061e-38	119.518	256.272	1.10045
ACE2	59272	118.211	4.35507	0.327164	13.3116	1.9822e-40	2.13507e-38	0.43157	7.35032	4.09014
DDIT4	54541	610.268	3.32151	0.250026	13.2846	2.84269e-40	3.04205e-38	8.81582	71.6712	3.02323
DDIT3	1649	670.045	2.52669	0.19111	13.2211	6.62609e-40	7.04503e-38	28.3141	134.346	2.24636
CFB	629	127.875	5.50655	0.416748	13.2131	7.37043e-40	7.7862e-38	0.294692	10.8105	5.19708
PPM1K	152926	393.355	2.33411	0.178158	13.1014	3.23276e-39	3.39337e-37	2.74683	11.4084	2.05425
GADD45B	4616	1109.4	2.02038	0.154572	13.0708	4.8351e-39	5.0432e-37	43.396	145.538	1.74576
SLC15A3	51296	991.778	10.9943	0.848488	12.9576	2.12891e-38	2.20657e-36	0.0623541	105.936	10.7304
STAT2	6773	4858.14	2.63923	0.203988	12.9382	2.74115e-38	2.82338e-36	41.0367	210.747	2.36053
LIMA1	51474	2858.08	1.41224	0.109489	12.8984	4.59495e-38	4.7034e-36	58.6271	129.666	1.14516
JUNB	3726	2247.36	1.94083	0.150804	12.8699	6.64802e-38	6.76293e-36	70.2488	221.64	1.65767
ACOD1	730249	120.37	5.03371	0.391776	12.8484	8.77737e-38	8.87429e-36	0.45532	12.6573	4.79695
IFITM2	10581	8583.75	3.00029	0.233573	12.8452	9.15225e-38	9.1969e-36	352.84	2352.29	2.73698
GTPBP2	54676	1514.9	1.62491	0.126567	12.8384	9.9925e-38	9.98039e-36	33.5634	86.1515	1.35999
ABCD1	215	2330.03	1.40039	0.11045	12.679	7.73139e-37	7.6755e-35	47.7329	104.73	1.13361
IRF9	10379	1319.2	2.89892	0.229629	12.6244	1.54979e-36	1.52937e-34	25.7244	156.527	2.6052
MT1M	4499	407.367	3.73886	0.297773	12.5561	3.68068e-36	3.61057e-34	16.6692	185.438	3.47567
IRF2	3660	592.31	1.75948	0.140183	12.5513	3.9103e-36	3.81312e-34	16.2556	45.6177	1.48866
ADM	133	553.09	2.80883	0.224907	12.4888	8.58888e-36	8.32616e-34	11.7782	68.6434	2.543
CITED2	10370	1338.22	1.97253	0.158205	12.4682	1.11345e-35	1.07308e-33	38.5842	125.782	1.70485
SAT1	6303	1687.19	2.16772	0.174418	12.4283	1.83509e-35	1.75828e-33	77.871	289.483	1.89432
LY6E	4061	7584.61	2.10958	0.170061	12.4049	2.45909e-35	2.34253e-33	330.741	1172.12	1.82535
SLC25A28	81894	740.459	2.09057	0.170242	12.28	1.16049e-34	1.08664e-32	24.4605	86.2641	1.81831
SAMHD1	25939	3538.09	2.04512	0.166675	12.2701	1.31127e-34	1.22089e-32	59.675	206.455	1.79063
CPEB2	132864	514.614	2.29961	0.187533	12.2624	1.4413e-34	1.32696e-32	3.50181	14.4561	2.0455
MLKL	197259	770.172	1.77604	0.145216	12.2303	2.14048e-34	1.95973e-32	17.3151	49.3782	1.51184
H2BC5	3017	452.926	1.78223	0.146657	12.1523	5.57544e-34	5.07642e-32	34.9142	99.1641	1.506
SPSB1	80176	815.004	1.51797	0.125447	12.1005	1.04947e-33	9.50289e-32	18.5886	44.3071	1.25312
H2AC8	3012	129.782	3.27509	0.272543	12.0168	2.90052e-33	2.61206e-31	5.90552	47.7914	3.01662
PCDH17	27253	109.424	5.03383	0.419273	12.0061	3.30062e-33	2.95621e-31	0.11129	3.06758	4.78471
CTSS	1520	91.0222	4.36545	0.364172	11.9873	4.14091e-33	3.68876e-31	0.284164	4.83246	4.08796
CYTH1	9267	1494.92	1.28224	0.107557	11.9214	9.15179e-33	8.10869e-31	35.7924	72.068	1.00971
THSD1	55901	156.174	2.56996	0.215589	11.9206	9.23851e-33	8.14175e-31	1.91178	9.38783	2.29587
PFKFB4	5210	1233.61	1.45381	0.122525	11.8654	1.79036e-32	1.56942e-30	25.1434	56.8479	1.17693
MXD1	4084	581.835	2.49045	0.210417	11.8358	2.55025e-32	2.212e-30	4.36083	20.289	2.21802
DHRS9	10170	104.625	3.80987	0.322942	11.7974	4.0259e-32	3.47366e-30	1.08964	12.5994	3.53142
OGFR	11054	4712.43	2.19707	0.187187	11.7373	8.20453e-32	7.00573e-30	94.6634	360.016	1.92718
PDCD1LG2	80380	197.51	3.28974	0.28105	11.7052	1.1991e-31	1.01339e-29	2.06745	17.0815	3.04651
VEGFC	7424	1985.12	1.37141	0.117254	11.696	1.33585e-31	1.1232e-29	72.8932	155.619	1.09416
RNF149	284996	1422.36	1.58602	0.135753	11.6831	1.55467e-31	1.30056e-29	32.9748	82.2496	1.31864
TRIM26	7726	2566.36	1.59778	0.13763	11.6093	3.69717e-31	3.07724e-29	50.1702	126.911	1.33891
LGALS9	3965	456.328	9.87371	0.853874	11.5634	6.31322e-31	5.20209e-29	0.0787751	59.2984	9.55604
KMO	8564	105.27	3.43442	0.2974	11.5482	7.5423e-31	6.18394e-29	0.465791	4.18279	3.16671
CASP7	840	741.226	1.81333	0.157588	11.5068	1.21934e-30	9.94791e-29	17.8489	52.1872	1.54786
TMEM140	55281	1321.91	2.25849	0.196452	11.4964	1.37491e-30	1.11618e-28	30.7836	121.492	1.98063
EIF2AK2	5610	4028.52	2.06268	0.179461	11.4937	1.41868e-30	1.14607e-28	52.3885	181.464	1.79236
CASP10	843	183.085	2.2001	0.192532	11.4272	3.05858e-30	2.4588e-28	1.78001	6.78795	1.93109
MASTL	84930	1282.6	1.48209	0.130254	11.3785	5.3491e-30	4.27928e-28	20.0389	46.6803	1.22001
RNF19B	127544	1027.93	1.57274	0.138613	11.3463	7.74035e-30	6.16236e-28	26.4302	65.3648	1.30633
STING1	340061	625.686	1.69984	0.149893	11.3404	8.2769e-30	6.55785e-28	20.1337	54.0925	1.42582
MOV10	4343	1726.53	1.6412	0.145356	11.2909	1.45477e-29	1.14165e-27	32.3207	83.4123	1.3678
STEAP1	26872	941.045	1.41027	0.125154	11.2683	1.88246e-29	1.47028e-27	53.3795	117.508	1.1384
ST8SIA4	7903	262.538	2.89631	0.257449	11.25	2.31461e-29	1.79083e-27	1.5409	9.42756	2.61311
H3-2	440686	146.713	3.84448	0.344363	11.164	6.11518e-29	4.70926e-27	1.02186	12.1139	3.56739
KRT17	3872	105.472	5.22269	0.470364	11.1035	1.20612e-28	9.24503e-27	0.498451	14.8135	4.89331
BLZF1	8548	1100.12	1.66856	0.151035	11.0475	2.25454e-28	1.69657e-26	26.219	68.9327	1.39458
NR1D1	9572	496.048	1.73159	0.157883	10.9676	5.47301e-28	4.09978e-26	11.4025	31.3694	1.46001
CD274	29126	585.605	2.8985	0.264873	10.943	7.17992e-28	5.35408e-26	7.30363	46.1177	2.65863
TREX1	11277	367.626	2.33317	0.213382	10.9342	7.90756e-28	5.87012e-26	8.97906	36.9821	2.04219
ATP10A	57194	233.457	2.72052	0.250239	10.8717	1.57247e-27	1.16208e-25	1.64374	8.92075	2.44018
C15orf48	84419	157.322	3.40208	0.313174	10.8632	1.72548e-27	1.26946e-25	4.46065	38.2154	3.09883
ARL14	80117	94.1729	3.17432	0.292226	10.8626	1.7381e-27	1.27306e-25	1.95489	14.5276	2.89364
PSME1	5720	3204.89	1.52939	0.14193	10.7757	4.48475e-27	3.25589e-25	221.928	527.569	1.24927
CXCL1	2919	1168.64	1.90157	0.176679	10.7628	5.15524e-27	3.72624e-25	57.7079	177.566	1.62151
CEBPB	1051	1928.48	1.80771	0.168218	10.7462	6.17367e-27	4.44288e-25	56.1411	161.342	1.523
BTN3A1	11119	942.008	2.11902	0.197943	10.7052	9.62426e-27	6.89599e-25	13.649	48.974	1.84322
IFI30	10437	988.96	1.78845	0.167274	10.6917	1.11253e-26	7.93698e-25	59.0983	168.875	1.51476
ANKRD1	27063	108.454	3.26577	0.306041	10.671	1.39091e-26	9.88027e-25	1.39989	11.2769	3.00999
EHD4	30844	5453.61	1.4737	0.138465	10.6431	1.87792e-26	1.32257e-24	136.751	317.62	1.21575
H2BC12	85236	2829.89	1.52863	0.144473	10.5807	3.66149e-26	2.53535e-24	237.139	566.036	1.25516
CEBPD	1052	358.38	2.24298	0.212368	10.5618	4.48188e-26	3.09043e-24	13.6522	52.9185	1.95464
OPTN	10133	1158.46	2.26531	0.214649	10.5535	4.89158e-26	3.35888e-24	15.8913	64.0051	2.00995
SERPINB2	5055	124.446	3.06501	0.290489	10.5512	5.01565e-26	3.42979e-24	1.90934	13.3074	2.80109
SLC6A9	6536	665.939	1.55456	0.147379	10.5481	5.18577e-26	3.53147e-24	14.7811	36.2437	1.29398
NUPR1	26471	683.388	2.46822	0.234314	10.5338	6.03395e-26	4.09216e-24	32.7415	147.489	2.17142
IGFBP3	3486	5502.18	2.5231	0.239591	10.5309	6.22497e-26	4.2044e-24	84.8458	409.922	2.27243
SLC3A2	6520	4046.25	1.51158	0.144215	10.4814	1.05149e-25	7.07287e-24	144.424	339.458	1.23292
LURAP1L	286343	330.649	1.62358	0.155178	10.4627	1.28168e-25	8.55147e-24	8.21939	21.0562	1.35714
NECTIN2	5819	2256.03	1.31581	0.125944	10.4475	1.50393e-25	9.99385e-24	70.6407	146.009	1.04749
NUB1	51667	3029.2	1.42821	0.137816	10.3632	3.6474e-25	2.41402e-23	72.4622	160.92	1.15104
CCR1	1230	108.051	7.04926	0.683636	10.3114	6.25641e-25	4.1078e-23	0.084826	9.12439	6.74908
CACNA1I	8911	72.6308	5.45478	0.529917	10.2937	7.52597e-25	4.92174e-23	0.0463353	1.64982	5.15405
BNIP3	664	2440.38	1.54828	0.15062	10.2794	8.72882e-25	5.68581e-23	103.05	249.527	1.27585
SMPD3	55512	102.412	2.85025	0.277652	10.2655	1.0076e-24	6.53753e-23	0.652458	3.92925	2.5903
C17orf67	339210	298.676	2.0474	0.199723	10.2512	1.16848e-24	7.55158e-23	7.69591	26.4747	1.78245
CHMP5	51510	1342.98	1.405	0.137281	10.2344	1.39001e-24	8.94816e-23	49.2717	107.433	1.1246
HMOX1	3162	690.275	2.61829	0.255944	10.23	1.45594e-24	9.33613e-23	16.4206	84.2417	2.35903
TRAF1	7185	75.486	3.57735	0.350254	10.2136	1.7237e-24	1.10103e-22	0.429912	4.30487	3.32386
NFKBIA	4792	2925.3	2.1198	0.208609	10.1616	2.94162e-24	1.87173e-22	94.8554	343.645	1.85712
HSPA6	3310	325.066	2.70295	0.266098	10.1577	3.06087e-24	1.94012e-22	5.01205	26.8627	2.42213
TRIM14	9830	2835.12	1.83466	0.180683	10.154	3.18131e-24	2.00874e-22	37.0442	111.103	1.58458
CXCL11	6373	381.117	12.0579	1.18979	10.1345	3.88317e-24	2.42404e-22	0	54.188	12.4038
RBM43	375287	533.874	2.15467	0.213294	10.1019	5.42063e-24	3.34577e-22	6.99074	25.6214	1.87383
DUSP10	11221	172.026	2.27255	0.225535	10.0762	7.03721e-24	4.32736e-22	3.03131	12.2059	2.00957
ZC3H12A	80149	396.942	2.07691	0.206634	10.0512	9.07994e-24	5.56273e-22	7.79485	26.9732	1.79093
SESN2	83667	491.999	2.10024	0.209137	10.0424	9.91976e-24	6.05473e-22	7.32382	25.8444	1.81919
MOB3C	148932	517.809	1.50023	0.149776	10.0165	1.29004e-23	7.84496e-22	13.2923	31.0734	1.22509
PLAUR	5329	2062.21	1.57827	0.159072	9.92177	3.34755e-23	1.99883e-21	93.4806	229.341	1.29475
IL7R	3575	1411.06	2.28524	0.230351	9.92068	3.38446e-23	2.01357e-21	14.1542	58.1353	2.03819
PSMB10	5699	312.33	2.34456	0.237715	9.86291	6.02794e-23	3.5734e-21	13.8258	58.105	2.07129
CCRL2	9034	288.159	1.96792	0.199844	9.84728	7.04252e-23	4.14503e-21	9.74898	31.5957	1.69641
PSME2	5721	3047.79	1.57461	0.159929	9.84566	7.15672e-23	4.19725e-21	254.934	625.792	1.29556
FLT3LG	2323	117.538	2.83848	0.289049	9.82005	9.23004e-23	5.39401e-21	3.5998	21.2959	2.56459
KLHDC7B	113730	116.346	7.48106	0.765458	9.77331	1.4658e-22	8.5358e-21	0.0393295	5.44265	7.11255
MUC13	56667	67.0369	3.62662	0.373003	9.72278	2.41102e-22	1.38929e-20	0.478782	4.93485	3.36557
IGFBP6	3489	2594.51	2.04772	0.2123	9.64538	5.14183e-22	2.93209e-20	141.602	482.873	1.7698
ICAM1	3383	1781.53	1.5471	0.160736	9.62508	6.26587e-22	3.56074e-20	38.3982	93.8135	1.28876
ETV7	51513	104.193	7.32077	0.761243	9.61686	6.78694e-22	3.8436e-20	0.114261	14.2634	6.96384
KLF6	1316	3491.82	1.69637	0.17656	9.60789	7.40533e-22	4.17945e-20	48.5034	131.951	1.44384
RTP4	64108	162.419	8.38067	0.873592	9.59334	8.52816e-22	4.78041e-20	0.135438	35.7203	8.04297
RASGRP3	25780	306.168	3.67452	0.38541	9.53405	1.51259e-21	8.30917e-20	1.26862	13.8337	3.44685
CRISPLD1	83690	474.386	1.43341	0.150357	9.53336	1.52275e-21	8.33719e-20	8.14806	18.3351	1.17008
FBXO6	26270	684.911	1.95602	0.205476	9.51946	1.74088e-21	9.49988e-20	24.9538	78.9871	1.66236
CPEB3	22849	155.223	2.29789	0.241834	9.50189	2.06109e-21	1.11733e-19	1.24621	5.09369	2.03117
NAPA	8775	2773.63	1.70316	0.179653	9.48026	2.53639e-21	1.366e-19	95.7793	259.833	1.4398
DIO3	1735	139.944	2.09336	0.222268	9.41818	4.58985e-21	2.46386e-19	3.45407	12.2597	1.82755
TXNIP	10628	5381.82	2.0929	0.222919	9.3886	6.08037e-21	3.24287e-19	96.2044	336.68	1.8072
IL12A	3592	94.9948	2.54106	0.271956	9.34362	9.30921e-21	4.90146e-19	2.65621	12.8147	2.27036
FBXO32	114907	760.853	1.58661	0.169848	9.34138	9.50876e-21	4.99058e-19	7.79141	19.2856	1.30757
SCN3A	6328	145.281	3.49443	0.374775	9.32405	1.11981e-20	5.84003e-19	0.356689	3.43943	3.26943
BIRC3	330	1058.8	2.57494	0.276183	9.32329	1.12786e-20	5.86345e-19	5.9788	30.2301	2.33806
TMEM92	162461	561.245	1.33216	0.144155	9.24112	2.4392e-20	1.24839e-18	16.0617	33.3705	1.05495
C4orf33	132321	189.7	1.99452	0.21606	9.23134	2.67278e-20	1.36369e-18	6.39304	20.9537	1.71263
MAP2	4133	306.974	2.74028	0.297218	9.21976	2.97764e-20	1.51455e-18	1.80825	9.95617	2.461
NKX3-1	4824	177.11	1.97278	0.216654	9.1057	8.57116e-20	4.31965e-18	3.04273	9.8562	1.69567
PLAAT2	54979	57.6383	5.63879	0.619453	9.10287	8.79791e-20	4.42041e-18	0.399715	16.41	5.35946
PDP1	54704	2640.21	1.46834	0.161901	9.06938	1.19692e-19	5.97736e-18	45.0209	104.423	1.21377
PARP3	10039	631.919	1.30596	0.144069	9.06482	1.24816e-19	6.21439e-18	20.7497	42.6487	1.03941
GRINA	2907	9977.92	1.59137	0.175581	9.06346	1.26378e-19	6.27322e-18	358	898.339	1.3273
NOCT	25819	299.262	1.63089	0.180905	9.01519	1.9653e-19	9.72618e-18	10.1699	26.2588	1.3685
GSDMD	79792	4290.97	1.6329	0.181259	9.00867	2.08568e-19	1.0291e-17	162.056	415.19	1.35728
ERAP2	64167	1393.87	1.55073	0.17224	9.0033	2.19033e-19	1.07751e-17	18.6037	45.0917	1.27727
APOL6	80830	3152.27	2.88448	0.320457	9.00115	2.23371e-19	1.09558e-17	10.4574	63.2003	2.59541
C1S	716	592.726	2.88297	0.320778	8.98745	2.53038e-19	1.23741e-17	6.81384	42.4494	2.6392
NCF2	4688	370.72	1.77445	0.197789	8.97144	2.9266e-19	1.42272e-17	10.5992	29.7808	1.49043
TNIP1	10318	3281.39	1.29712	0.144775	8.95956	3.25968e-19	1.57075e-17	90.76	185.8	1.03362
H2BC4	8347	281.809	1.82585	0.204603	8.92383	4.50426e-19	2.16414e-17	39.4091	115.379	1.54978
GATA6	2627	493.409	1.66474	0.187426	8.8821	6.56127e-19	3.1342e-17	8.71488	22.7235	1.38263
CXCL10	3627	261.254	10.5504	1.19392	8.8368	9.85036e-19	4.66477e-17	0.0348428	48.7313	10.4498
MTMR11	10903	365.638	1.46355	0.167514	8.73686	2.39674e-18	1.12531e-16	9.39062	21.3518	1.18506
MT2A	4502	17911	2.14827	0.246394	8.71883	2.8108e-18	1.31597e-16	1804.62	6641.78	1.87988
IFNL1	282618	127.285	10.4758	1.2048	8.69504	3.46717e-18	1.61867e-16	0	33.8018	11.7229
PDGFRL	5157	162.991	1.85357	0.21475	8.63129	6.06632e-18	2.81614e-16	5.06254	15.155	1.58186
LMO2	4005	48.9647	4.86879	0.566736	8.59092	8.62744e-18	3.99383e-16	0.255001	6.36012	4.64048
H4C8	8365	111.451	2.39262	0.283826	8.4299	3.45968e-17	1.54934e-15	13.0909	57.4524	2.1338
ERRFI1	54206	6788.79	1.44547	0.17203	8.40243	4.37349e-17	1.95325e-15	159.068	363.224	1.19122
CSF2	1437	79.4534	3.41453	0.40684	8.39283	4.74596e-17	2.11388e-15	2.31268	20.6611	3.15928
EPHA7	2045	255.818	1.79502	0.213982	8.38868	4.91651e-17	2.18394e-15	2.45019	7.13332	1.54168
MSX1	4487	318.851	1.61639	0.19452	8.30965	9.59822e-17	4.19572e-15	11.1269	28.1928	1.34128
PLA1A	51365	43.2981	4.41106	0.533503	8.26811	1.36097e-16	5.87143e-15	0.322477	5.71278	4.14693
ERAP1	51752	2166.93	1.40683	0.170785	8.23742	1.75964e-16	7.53218e-15	32.3815	71.6794	1.14639
CLCF1	23529	672.228	1.67519	0.203372	8.23703	1.76538e-16	7.53718e-15	23.7433	63.6243	1.42206
H1-4	3008	55.8742	3.807	0.462411	8.23292	1.82699e-16	7.78004e-15	1.30483	15.4306	3.56386
KCNV1	27012	122.109	2.06937	0.251585	8.22535	1.94624e-16	8.26652e-15	0.92577	3.22615	1.80109
ODF3B	440836	40.4612	4.91733	0.59967	8.20005	2.40278e-16	1.01533e-14	0.366293	9.2579	4.65961
PTN	5764	124.59	2.05634	0.250898	8.19592	2.48694e-16	1.0482e-14	3.76471	13.0243	1.79059
HLA-A	3105	11673.3	1.58474	0.193736	8.1799	2.84079e-16	1.19125e-14	492.964	1227.02	1.3156
FGF13	2258	116	2.04022	0.250011	8.16052	3.33577e-16	1.39526e-14	2.77214	9.54593	1.78389
ARRDC3	57561	2256.81	2.31746	0.285057	8.12979	4.30033e-16	1.78512e-14	24.6239	100.134	2.0238
S1PR1	1901	100.651	2.36373	0.2934	8.05634	7.86118e-16	3.2388e-14	1.46606	6.33845	2.11219
IFNB1	3456	79.4425	9.79574	1.21663	8.05152	8.17746e-16	3.36071e-14	0	20.9646	11.0337
ELF1	1997	989.839	1.70562	0.212071	8.04266	8.79118e-16	3.60395e-14	17.2289	46.577	1.43479
H2BC18	440689	108.679	3.76719	0.469588	8.02233	1.03759e-15	4.24305e-14	3.8889	43.2212	3.47431
GAL3ST4	79690	153.085	2.05751	0.256706	8.01504	1.10104e-15	4.49137e-14	3.20858	11.0175	1.7798
TRIM34	53840	87.2785	2.26026	0.283947	7.96015	1.71835e-15	6.94077e-14	1.77327	7.12725	2.00693
CHAC1	79094	475.476	2.12619	0.269708	7.88331	3.18824e-15	1.26608e-13	16.1146	57.2652	1.82929
MVP	9961	1432.82	1.31742	0.167481	7.86608	3.65935e-15	1.44619e-13	38.6214	80.2704	1.05547
RAB24	53917	723.579	1.41775	0.181641	7.80519	5.94139e-15	2.33129e-13	33.5248	74.084	1.14393
SERF1A	8293	69.6069	9.60499	1.23425	7.78203	7.13711e-15	2.78719e-13	0	8.28442	9.69426
XDH	7498	42.7374	3.32076	0.428095	7.75706	8.69188e-15	3.37835e-13	0.187914	1.5658	3.05875
TAPBPL	55080	47.0414	2.86734	0.372604	7.69541	1.41046e-14	5.45642e-13	0.852056	5.16901	2.60087
PRDM1	639	65.7309	3.04147	0.397158	7.65809	1.88722e-14	7.24972e-13	0.420081	2.8533	2.76389
DYNLT1	6993	765.676	1.38509	0.182337	7.59631	3.04695e-14	1.14643e-12	73.9639	159.842	1.11175
PNRC1	10957	469.975	1.47059	0.193723	7.59122	3.16909e-14	1.18967e-12	16.2926	37.0311	1.18452
VGF	7425	319.101	1.90867	0.251652	7.58459	3.33553e-14	1.24663e-12	7.10493	22.1043	1.63743
SERPING1	710	38.0568	5.25521	0.695742	7.55339	4.24084e-14	1.56702e-12	0.150514	4.60498	4.93523
TCF4	6925	567.354	1.50711	0.19957	7.55181	4.29261e-14	1.5826e-12	5.0543	12.0894	1.25815
IL7	3574	81.5455	2.73079	0.362311	7.53716	4.80333e-14	1.763e-12	1.43657	7.80725	2.44218
C1R	715	2540.35	2.37709	0.31666	7.50675	6.06144e-14	2.20028e-12	41.393	181.761	2.13458
ADAMTS1	9510	1069.34	1.55672	0.207607	7.49838	6.46124e-14	2.34025e-12	15.9247	39.403	1.30704
MFSD12	126321	2139.74	1.57651	0.211779	7.44415	9.75685e-14	3.4955e-12	68.3931	169.9	1.31276
ADAR	103	14087.9	1.44824	0.194576	7.44304	9.83931e-14	3.51739e-12	158.958	362.005	1.18736
PROCR	10544	1636.6	1.4636	0.196717	7.44011	1.006e-13	3.58073e-12	79.188	182.072	1.20115
H2BC11	8970	85.7803	1.96393	0.264946	7.41255	1.23896e-13	4.36284e-12	10.0159	32.546	1.70018
PTPRR	5801	60.1515	2.55564	0.348926	7.3243	2.40157e-13	8.29724e-12	0.891136	4.2915	2.26777
GEM	2669	608.464	1.59956	0.218642	7.31587	2.55713e-13	8.81621e-12	18.9276	48.1563	1.34723
IFNL3	282617	45.9487	9.00582	1.23162	7.31217	2.62853e-13	9.04348e-12	0	16.59	10.6961
AIM2	9447	42.7374	8.90121	1.2217	7.28594	3.19443e-13	1.09321e-11	0	6.64592	9.37633
MAPK8IP2	23542	141.622	1.71638	0.236075	7.2705	3.58147e-13	1.222e-11	1.56851	4.25217	1.43881
HDX	139324	209.255	1.38824	0.192517	7.21097	5.55553e-13	1.87229e-11	2.53902	5.54634	1.12727
MT1F	4494	670.753	1.89949	0.265413	7.15674	8.26193e-13	2.75064e-11	85.0273	263.551	1.63208
SLFN5	162394	2273.97	2.03516	0.284923	7.14283	9.14269e-13	3.0239e-11	19.0815	64.2656	1.75187
H4C14	8370	58.9007	2.25391	0.315558	7.14263	9.15612e-13	3.0239e-11	7.09418	28.1446	1.98815
H4C15	554313	58.9007	2.25391	0.315558	7.14263	9.15612e-13	3.0239e-11	7.09418	28.1446	1.98815
ZNF296	162979	199.737	1.637	0.229387	7.13639	9.58106e-13	3.15792e-11	7.58293	19.5561	1.36679
C3orf52	79669	196.366	1.31786	0.184761	7.13276	9.83768e-13	3.22958e-11	6.91928	14.3479	1.05215
IFNL2	282616	71.9439	8.68765	1.22128	7.11357	1.1308e-12	3.6902e-11	0.0599133	22.1369	8.52936
GDF15	9518	1166.49	2.55337	0.359814	7.09635	1.28092e-12	4.17184e-11	33.9708	159.841	2.23427
OTUD1	220213	170.299	1.64399	0.23189	7.08953	1.34568e-12	4.36552e-11	3.67797	9.40927	1.35517
TTLL6	284076	69.2948	2.07611	0.293435	7.07521	1.4922e-12	4.82292e-11	1.25978	4.38393	1.79905
PARP8	79668	187.904	2.12558	0.300427	7.07518	1.49253e-12	4.82292e-11	1.32757	4.91632	1.88879
DENND5A	23258	2689.89	1.51365	0.214483	7.05721	1.69884e-12	5.43911e-11	39.4127	94.9508	1.26852
ZFP36	7538	404.36	2.41532	0.34416	7.01802	2.25037e-12	7.09102e-11	10.3176	44.5916	2.11166
ACP7	390928	382.873	1.5025	0.214794	6.99508	2.65113e-12	8.32201e-11	9.22759	21.92	1.24822
DNAH11	8701	82.8207	2.34518	0.335878	6.98222	2.90552e-12	9.08596e-11	0.268347	1.15435	2.10491
STC2	8614	3566.91	1.96022	0.281216	6.97054	3.15729e-12	9.85456e-11	38.3256	121.278	1.66194
BIRC2	329	2749.57	1.39112	0.200241	6.94726	3.72449e-12	1.15375e-10	58.249	128.021	1.13607
SLITRK2	84631	29.3808	3.95295	0.569456	6.94163	3.87596e-12	1.19618e-10	0.12452	1.61968	3.70126
BBC3	27113	50.1717	2.55621	0.368455	6.93765	3.98682e-12	1.2258e-10	1.16518	5.64315	2.27594
CSRNP1	64651	469.675	1.31171	0.189677	6.91547	4.66313e-12	1.42312e-10	11.6116	24.045	1.05017
H2AW	92815	109.322	1.94591	0.282676	6.8839	5.82366e-12	1.76423e-10	12.4386	39.79	1.67758
CPED1	79974	296.668	1.66797	0.242882	6.86738	6.53933e-12	1.97378e-10	4.67626	12.5277	1.42169
TLDC2	140711	58.2389	2.62974	0.383496	6.85729	7.01808e-12	2.1144e-10	1.11039	5.78501	2.38125
CHRNB1	1140	134.732	1.50214	0.220046	6.82648	8.7026e-12	2.58879e-10	3.9801	9.31773	1.22717
CHSY3	337876	299.187	1.53267	0.225336	6.80171	1.03384e-11	3.04789e-10	5.9715	14.5495	1.2848
SQSTM1	8878	17394.7	1.65497	0.245335	6.74575	1.52236e-11	4.42479e-10	391.174	1033.1	1.4011
EGR1	1958	47.416	3.76986	0.561105	6.71863	1.83442e-11	5.29445e-10	0.291496	3.2737	3.48937
SNAPC1	6617	3694.26	1.44466	0.217992	6.6271	3.42335e-11	9.74385e-10	101	230.91	1.19297
ESPNL	339768	29.2375	5.46446	0.827917	6.60025	4.10452e-11	1.16025e-09	0.0514057	1.79204	5.12353
TCN2	6948	91.2917	1.90271	0.289018	6.58337	4.59896e-11	1.29116e-09	2.54227	7.88507	1.63301
IRAK2	3656	567.656	1.40013	0.213871	6.54661	5.88597e-11	1.63577e-09	12.2977	27.2848	1.14971
ADAMTS6	11174	112.258	1.89235	0.289423	6.53835	6.21996e-11	1.71988e-09	0.891215	2.7925	1.64771
FYB1	2533	88.7934	1.99611	0.305341	6.53731	6.26366e-11	1.72906e-09	1.03607	3.38675	1.70878
CARD6	84674	207.263	1.55908	0.238537	6.53602	6.31778e-11	1.74109e-09	3.51384	8.71865	1.31106
NUAK2	81788	186.705	1.51221	0.232465	6.5051	7.76403e-11	2.1184e-09	3.82639	9.13255	1.25503
FAM122C	159091	113.764	1.9663	0.302916	6.49123	8.51412e-11	2.31539e-09	3.0078	9.77894	1.70097
KRT75	9119	350.271	2.49013	0.38471	6.47276	9.62309e-11	2.59556e-09	6.73328	31.9236	2.24524
BTC	685	387.174	1.37135	0.211911	6.47134	9.71355e-11	2.61567e-09	10.8551	23.0599	1.08701
CD55	1604	4474.55	1.45704	0.225665	6.45667	1.0703e-10	2.86341e-09	143.721	330.839	1.20286
GIMAP2	26157	32.0415	3.50846	0.54697	6.41436	1.41414e-10	3.75104e-09	0.478347	4.43493	3.21278
ZFYVE26	23503	4436.21	1.30231	0.203465	6.40066	1.54709e-10	4.07433e-09	36.6876	75.6882	1.04478
NOD1	10392	321.303	1.46899	0.23104	6.35814	2.04216e-10	5.30832e-09	5.2152	11.8572	1.18497
RNF122	79845	81.7786	1.71222	0.271488	6.3068	2.84869e-10	7.23365e-09	2.80771	7.64719	1.44554
H4C5	8367	29.8043	3.2047	0.509004	6.29602	3.05388e-10	7.74276e-09	2.1277	16.1939	2.92808
GABARAPL1	23710	283.266	1.39579	0.221963	6.28837	3.20812e-10	8.08408e-09	11.5597	24.896	1.10682
PLA2G4A	5321	445.98	1.58165	0.252281	6.26941	3.62425e-10	9.09096e-09	10.6258	26.1642	1.30003
PDZD2	23037	918.444	1.76954	0.282774	6.25779	3.90465e-10	9.74978e-09	4.96174	14.1095	1.50775
STARD4	134429	692.596	1.79574	0.287848	6.2385	4.41793e-10	1.0965e-08	9.53758	27.0312	1.50293
CAVIN2	8436	30.512	3.15537	0.512702	6.1544	7.53622e-10	1.83452e-08	0.256551	1.93195	2.91274
PRPH	5630	62.0318	2.08723	0.339281	6.15194	7.6543e-10	1.86052e-08	1.79466	6.23806	1.79739
RAET1L	154064	30.3259	3.23457	0.5266	6.14238	8.12964e-10	1.97024e-08	1.01652	7.82651	2.94473
ANGPTL4	51129	112.238	1.96639	0.321274	6.12062	9.32104e-10	2.25236e-08	3.33215	10.8932	1.7089
AVPI1	60370	289.492	1.44833	0.236789	6.11654	9.56304e-10	2.30745e-08	14.9529	33.87	1.17959
PTX3	5806	1364.36	1.36845	0.226189	6.05003	1.44815e-09	3.40451e-08	53.203	114.909	1.11091
HEXD	284004	160.749	1.47815	0.244415	6.04771	1.46921e-09	3.44908e-08	5.3028	12.2248	1.20498
ID1	3397	5216.99	1.73054	0.287145	6.02672	1.67323e-09	3.88377e-08	325.782	900.318	1.46653
TM4SF19	116211	166.609	2.41532	0.40307	5.99231	2.06876e-09	4.73516e-08	6.88198	31.1205	2.17697
CARD16	114769	20.3985	7.83441	1.31189	5.97185	2.34581e-09	5.303e-08	0	6.43227	9.32919
DDO	8528	21.9345	5.0373	0.84675	5.94898	2.69816e-09	6.02515e-08	0.0993842	2.81168	4.82227
HDAC9	9734	949.99	1.44651	0.2435	5.94048	2.84191e-09	6.329e-08	14.658	33.0643	1.17359
KRT34	3885	57.1689	2.8098	0.474278	5.92437	3.13496e-09	6.91623e-08	1.12145	6.65966	2.57008
SERTAD1	29950	346.312	1.49688	0.253448	5.90605	3.50402e-09	7.69949e-08	20.4434	47.8115	1.22572
CD7	924	35.3421	2.70481	0.461694	5.85844	4.67224e-09	1.01314e-07	0.970921	5.29243	2.4465
SLC1A3	6507	917.025	1.29231	0.220853	5.85146	4.87278e-09	1.05247e-07	17.9582	36.398	1.01922
DLX2	1746	74.2941	1.56254	0.268645	5.81637	6.01404e-09	1.27886e-07	2.24855	5.49584	1.28934
SOGA3	387104	124.469	1.95962	0.338269	5.79308	6.91064e-09	1.46573e-07	0.586254	1.94039	1.72675
RXFP1	59350	16.1605	7.49837	1.29585	5.78647	7.1883e-09	1.52071e-07	0	0.952338	6.5734
CEACAM1	634	501.181	4.11905	0.712013	5.78507	7.24805e-09	1.52942e-07	2.26879	31.695	3.80426
CCL20	6364	25.0161	7.1574	1.2464	5.74244	9.33239e-09	1.937e-07	0.051859	6.70093	7.01362
CSAG3	389903	25.6826	7.19572	1.25471	5.73496	9.75372e-09	2.01683e-07	0.0512229	6.93813	7.08161
CREBRF	153222	300.946	1.44672	0.253154	5.7148	1.09834e-08	2.25694e-07	2.89656	6.55426	1.17809
C3	718	39.6353	3.20476	0.561894	5.7035	1.1737e-08	2.39983e-07	0.216136	1.59085	2.87979
RNF213	57674	14475.9	1.61015	0.283508	5.67938	1.3518e-08	2.74356e-07	50.0853	128.564	1.36003
HSH2D	84941	874.45	4.44476	0.783107	5.67581	1.38038e-08	2.79467e-07	4.64492	80.3611	4.11277
LAIR1	3903	54.382	1.92584	0.339507	5.67246	1.4076e-08	2.84629e-07	1.15187	3.58815	1.63926
CACNG6	59285	41.5617	2.71367	0.479828	5.65551	1.55387e-08	3.12672e-07	0.819193	4.34968	2.40863
PLSCR4	57088	304.78	1.36339	0.241451	5.64665	1.63606e-08	3.28009e-07	7.14747	15.4402	1.11119
RHBDD3	25807	207.079	1.29555	0.232078	5.58239	2.37235e-08	4.61586e-07	9.02689	18.2617	1.01652
PTPRH	5794	499.764	1.38304	0.249356	5.54645	2.91525e-08	5.57995e-07	9.61956	21.0827	1.13201
IL15	3600	111.801	1.68468	0.304832	5.52657	3.26561e-08	6.22164e-07	3.1906	8.35191	1.38828
H2AC13	8329	37.8149	2.27246	0.411771	5.51874	3.41431e-08	6.47501e-07	3.78286	15.3536	2.02103
GCNT3	9245	35.1531	2.63809	0.481239	5.48186	4.2087e-08	7.89072e-07	0.588263	3.0784	2.38765
RAB42	115273	84.3613	1.47055	0.269001	5.46672	4.58441e-08	8.56588e-07	3.04814	7.06967	1.21371
ZFAND2A	90637	582.299	1.33352	0.245478	5.43234	5.56198e-08	1.03106e-06	49.8228	104.569	1.06958
H2BC7	8343	27.4109	2.74256	0.505818	5.42203	5.89253e-08	1.09111e-06	2.29668	12.8421	2.48325
IL2RG	3561	20.5314	3.89016	0.71782	5.41941	5.97944e-08	1.10472e-06	0.221596	2.80322	3.66108
EXOC3L1	283849	18.3248	4.43475	0.818797	5.41618	6.08874e-08	1.12366e-06	0.0877414	1.58005	4.17057
APOBEC3G	60489	317.013	1.49783	0.277915	5.38952	7.06442e-08	1.28928e-06	12.6085	29.9288	1.24714
PATL2	197135	19.2007	3.99205	0.745963	5.35153	8.72123e-08	1.57249e-06	0.162496	2.17494	3.7425
CLDN14	23562	158.778	1.48268	0.277156	5.34964	8.8128e-08	1.58727e-06	7.57217	17.6811	1.22343
ANGPT1	284	44.0469	2.85244	0.533989	5.34177	9.20452e-08	1.64523e-06	0.355179	2.20461	2.6339
ZBP1	81030	12.2634	7.10001	1.33489	5.31881	1.04449e-07	1.85288e-06	0	1.26868	6.98718
EID3	493861	31.4246	2.50993	0.472366	5.31352	1.0753e-07	1.90548e-06	0.890267	4.12223	2.21112
TRIB3	57761	2514.82	1.42909	0.270128	5.29043	1.2203e-07	2.1417e-06	81.2669	177.327	1.12567
FOS	2353	47.0216	1.94091	0.367595	5.28001	1.29174e-07	2.25508e-06	1.25683	3.98328	1.66417
H1-3	3007	17.3079	3.83541	0.729124	5.2603	1.43818e-07	2.49224e-06	0.413053	4.79211	3.53626
GPM6A	2823	29.0469	2.31499	0.441871	5.23906	1.61393e-07	2.77637e-06	0.476861	1.98646	2.05856
ZEB2	9839	44.8933	2.1131	0.405127	5.2159	1.82928e-07	3.13048e-06	0.250966	0.920797	1.87539
KBTBD8	84541	54.3638	1.74912	0.33591	5.2071	1.91811e-07	3.26892e-06	0.739319	2.06089	1.479
CSAG1	158511	19.0595	5.85351	1.13184	5.17168	2.32003e-07	3.91742e-06	0.127618	6.39827	5.64777
SLC30A1	7779	459.003	1.44359	0.280072	5.15436	2.54501e-07	4.28415e-06	17.0314	38.1217	1.16242
HOXD13	3239	64.1805	1.45265	0.282324	5.14534	2.6703e-07	4.48269e-06	2.0224	4.60559	1.18732
TTC32	130502	92.1471	1.37763	0.269183	5.11781	3.09111e-07	5.05372e-06	7.41582	15.9945	1.1089
CLEC2B	9976	109.223	2.77051	0.544001	5.09283	3.52764e-07	5.71637e-06	1.82197	10.5388	2.53214
ATP10D	57205	181.716	1.40395	0.275938	5.08792	3.62015e-07	5.84329e-06	2.12915	4.65736	1.12923
CCL26	10344	54.7875	1.59755	0.315331	5.06628	4.0567e-07	6.50969e-06	6.6863	16.7211	1.32239
GNB4	59345	1852.62	1.28065	0.254551	5.03103	4.87849e-07	7.7231e-06	22.9386	47.134	1.03899
GABRA6	2559	15.8186	6.49072	1.2931	5.0195	5.18051e-07	8.16203e-06	0.0174579	1.41048	6.33617
REC8	9985	89.4899	2.25344	0.450994	4.99661	5.83458e-07	9.1401e-06	1.89794	7.35081	1.95346
SSC5D	284297	20.6662	2.90811	0.58404	4.9793	6.38161e-07	9.89359e-06	0.137728	0.86219	2.64618
PSORS1C1	170679	21.6472	2.68314	0.538972	4.97826	6.41595e-07	9.91885e-06	0.87724	4.68241	2.41621
HNF4G	3174	317.188	1.30852	0.26344	4.96708	6.79698e-07	1.04199e-05	5.96724	12.089	1.01856
ARRDC4	91947	319.464	1.72537	0.34813	4.9561	7.19211e-07	1.09645e-05	5.14646	13.9027	1.43372
DNAJB9	4189	361.359	1.40044	0.283511	4.93962	7.82766e-07	1.18894e-05	10.9941	23.585	1.10113
ANXA10	11199	55.6461	1.62803	0.331335	4.91354	8.9446e-07	1.33909e-05	2.5926	6.62733	1.35403
SYNPO2	171024	28.4742	3.1337	0.63897	4.90429	9.37637e-07	1.39966e-05	0.0815254	0.600523	2.8809
IL20RB	53833	25.3167	2.32468	0.475161	4.89241	9.96098e-07	1.48156e-05	0.535919	2.21923	2.04997
APOD	347	15.5958	3.46265	0.711492	4.86674	1.13457e-06	1.67093e-05	0.306377	2.84566	3.21538
XRN1	54464	1497.15	1.38225	0.284163	4.86429	1.14868e-06	1.68719e-05	11.8251	25.6906	1.11938
PLA2G4C	8605	38.5619	1.80351	0.371869	4.84986	1.2355e-06	1.80987e-05	0.927807	2.71183	1.54737
CLDN23	137075	71.4328	1.64067	0.341713	4.80131	1.57629e-06	2.26315e-05	2.40673	6.21457	1.36858
SGCZ	137868	14.5772	3.5676	0.74497	4.78892	1.6768e-06	2.39459e-05	0.0445072	0.440105	3.30574
H2BU1	128312	17.8026	3.16646	0.662718	4.77799	1.77054e-06	2.51756e-05	1.06461	8.19156	2.94382
SLC2A13	114134	239.824	1.28613	0.269611	4.77032	1.83932e-06	2.59965e-05	2.72006	5.60517	1.04312
CXXC4	80319	14.0934	3.75409	0.790162	4.75103	2.0238e-06	2.83849e-05	0.0471689	0.542795	3.5245
H3C10	8357	33.1767	1.99822	0.420605	4.75082	2.02591e-06	2.83903e-05	3.86398	12.7289	1.71995
MAK	4117	25.6736	2.34827	0.496189	4.73261	2.21647e-06	3.08509e-05	0.306823	1.29436	2.07676
ID3	3399	897.803	1.81058	0.383255	4.72422	2.30996e-06	3.2017e-05	42.9987	126.474	1.55648
TMEM171	134285	190.512	1.70238	0.362841	4.69181	2.70802e-06	3.70974e-05	9.5797	26.3391	1.45916
FGF5	2250	713.388	1.25607	0.269589	4.65918	3.1747e-06	4.3061e-05	10.6813	21.6022	1.01609
SP8	221833	12.9016	4.24248	0.911967	4.65201	3.28718e-06	4.4295e-05	0.0490227	0.763084	3.96032
DIO2	1734	15.246	3.24157	0.703502	4.60776	4.0702e-06	5.40507e-05	0.0655276	0.516892	2.97969
BCO1	53630	13.0963	5.30157	1.15297	4.59818	4.26207e-06	5.63715e-05	0.0369221	1.19973	5.02208
PPFIA4	8497	86.3384	1.36669	0.298293	4.58172	4.61177e-06	6.0753e-05	1.03928	2.23093	1.10205
HES7	84667	17.9391	3.04227	0.66472	4.57677	4.72202e-06	6.2007e-05	0.316825	2.14009	2.75591
RIPOR2	9750	30.3288	1.92762	0.433539	4.44624	8.7388e-06	0.000107394	0.505404	1.59093	1.65437
S100P	6286	61.7943	2.10788	0.474405	4.4432	8.86287e-06	0.000108595	6.48171	22.2997	1.78258
RHEBL1	121268	129.712	1.44302	0.325134	4.43823	9.07029e-06	0.000110807	7.68859	17.5182	1.18806
NPFFR2	10886	14.4093	3.33735	0.755197	4.41917	9.90787e-06	0.000120148	0.171071	1.45039	3.08378
CXCL9	4283	6.80059	6.24976	1.43308	4.36106	1.29434e-05	0.000153018	0	0.565308	5.82096
LRCH2	57631	135.297	2.152	0.496635	4.33317	1.4698e-05	0.000169981	1.3536	5.16498	1.93196
TSBP1	10665	6.46741	6.17707	1.42561	4.33292	1.47142e-05	0.000170049	0	0.689624	6.10774
H3C14	126961	15.0939	3.05611	0.706408	4.32626	1.51663e-05	0.000174783	0.876511	6.17654	2.81695
H3C15	333932	15.0939	3.05611	0.706408	4.32626	1.51663e-05	0.000174783	0.876511	6.17654	2.81695
H2BC13	8340	26.1124	1.90318	0.447056	4.25715	2.07051e-05	0.000231807	3.34462	10.4652	1.64568
ELF3	1999	558.431	1.45428	0.34184	4.25425	2.09748e-05	0.000234349	13.3329	29.5366	1.14751
TMEM132A	54972	1612.53	1.30937	0.308174	4.24881	2.1491e-05	0.000239467	35.7496	74.7343	1.06384
RELB	5971	397.016	1.59911	0.376809	4.24381	2.19758e-05	0.000243552	11.5972	29.64	1.35377
UGT3A2	167127	6.29147	6.13747	1.44654	4.24287	2.20677e-05	0.000244405	0	0.623585	5.96251
ANO3	63982	24.5384	2.55572	0.603188	4.23702	2.26502e-05	0.00024985	0.171777	0.868452	2.33791
SERTM2	401613	6.30847	6.14079	1.45345	4.22497	2.38971e-05	0.000262025	0	0.318286	4.99225
OR4C6	219432	6.12401	6.09846	1.44658	4.21577	2.48927e-05	0.000271856	0	1.50208	7.23081
NGFR	4804	64.3225	2.43977	0.582725	4.18683	2.82877e-05	0.000305693	0.841538	3.65122	2.11728
AKR1C1	1645	46.4214	1.85592	0.449297	4.13072	3.61625e-05	0.000382515	1.98152	5.90414	1.57512
TRPV3	162514	62.9598	1.28636	0.312379	4.11794	3.82269e-05	0.000403058	0.827846	1.68355	1.02407
LAMA2	3908	29.6535	1.83739	0.447051	4.11002	3.9562e-05	0.000415275	0.184591	0.552234	1.58095
RBM11	54033	13.3953	3.03384	0.738918	4.10579	4.02939e-05	0.000421615	0.20353	1.37908	2.76039
STARD5	80765	57.0075	1.29416	0.315341	4.104	4.06067e-05	0.000423811	3.40509	6.86067	1.01066
CD34	947	14.0318	2.63581	0.643589	4.09549	4.21282e-05	0.000438304	0.203574	1.05459	2.37306
LRP2	4036	6.14365	6.10245	1.49256	4.08859	4.33997e-05	0.000448699	0	0.0905521	3.17875
TFPI2	7980	5789.81	1.42391	0.356546	3.99363	6.50702e-05	0.000638308	174.306	394.796	1.17949
SIRPB2	284759	32.0032	1.72012	0.430859	3.9923	6.54351e-05	0.000641124	0.809224	2.23901	1.46825
CALHM5	254228	5.60725	5.97148	1.50327	3.97233	7.11726e-05	0.00068955	0	0.128227	3.68063
FAM71A	149647	5.45346	5.93077	1.50442	3.94223	8.0729e-05	0.000766809	0	0.535372	5.74247
OR52K2	119774	5.28083	5.88445	1.49922	3.92502	8.67235e-05	0.000817154	0	1.14792	6.84287
GBP7	388646	11.1661	2.92872	0.752189	3.8936	9.87684e-05	0.000915469	0.144786	0.917909	2.66443
FLRT3	23767	128.781	1.4546	0.37423	3.8869	0.000101532	0.000938441	2.54388	5.66146	1.15415
PRR15	222171	498.695	1.4912	0.387766	3.84561	0.000120255	0.001087	22.5135	50.6368	1.1694
CLEC7A	64581	11.6843	3.00381	0.793943	3.78341	0.000154697	0.00135534	0.145792	0.962106	2.72228
IL32	9235	347.726	1.30364	0.344873	3.78007	0.000156785	0.00137218	25.7736	53.1856	1.04514
TLR1	7096	27.245	1.68039	0.445122	3.77514	0.00015992	0.0013974	0.628455	1.65098	1.39344
SHOC1	158401	11.8311	2.65728	0.705949	3.76412	0.000167138	0.00145353	0.0952901	0.496391	2.38108
RND1	27289	28.7411	1.55806	0.414886	3.75539	0.000173074	0.00149646	1.21773	2.96482	1.28375
GBP6	163351	8.15379	4.59605	1.23338	3.72638	0.000194253	0.00165348	0.0185559	0.365916	4.30157
CP	1356	15.5326	2.32083	0.62324	3.72382	0.000196233	0.00166783	0.154858	0.631643	2.02817
SMTNL1	219537	7.33084	5.36323	1.44768	3.7047	0.000211638	0.00177767	0.0259261	1.02142	5.30003
FGF1	2246	185.793	1.6326	0.441654	3.69655	0.000218548	0.00182919	3.32043	8.75121	1.39811
TNFAIP6	7130	5.26465	5.88053	1.59544	3.68584	0.000227952	0.00189538	0	0.828637	6.37267
ARHGAP15	55843	4.42663	5.63001	1.52782	3.685	0.000228699	0.00189968	0	0.573422	5.84153
PROX1	5629	34.9595	1.54687	0.422756	3.65902	0.000253178	0.00207891	0.289676	0.7037	1.28052
SMCO2	341346	26.4401	1.71833	0.46994	3.6565	0.000255686	0.00209637	1.32852	3.68372	1.47134
SERPINE1	5054	29354.7	2.92382	0.801394	3.64842	0.000263857	0.00215479	285.876	1854.82	2.69782
INKA1	389119	51.0573	1.6028	0.440807	3.63606	0.000276841	0.00224857	3.25811	8.16778	1.32591
H2BC14	8342	7.97925	3.94666	1.0868	3.63144	0.000281842	0.00228131	0.301094	3.89336	3.69273
PTCHD4	442213	33.6673	1.89907	0.524757	3.61895	0.000295799	0.00238026	0.610621	1.83588	1.58812
HYAL4	23553	7.46952	4.46427	1.23652	3.61034	0.000305792	0.00244753	0.0374581	0.675336	4.17226
RSPO3	84870	6.12218	5.09728	1.41533	3.60148	0.000316407	0.00252146	0.00932842	0.297993	4.9975
FCGR1B	2210	7.81302	3.91539	1.08978	3.59284	0.000327094	0.00259658	0.087979	1.07106	3.60573
SLC2A12	154091	164.583	1.3499	0.375844	3.59166	0.000328574	0.00260582	2.34514	4.86242	1.052
GMNC	647309	34.6974	1.75149	0.487864	3.59012	0.000330531	0.0026196	0.593392	1.70622	1.52374
HOXB4	3214	16.7147	2.56033	0.714215	3.58481	0.000337318	0.00266236	0.34114	1.594	2.22421
H2AC14	8331	10.6533	2.85329	0.79657	3.58197	0.000341016	0.00268768	0.831249	4.89128	2.55686
SLC30A2	7780	7.64319	4.50035	1.26602	3.55473	0.000378362	0.00294123	0.0379563	0.673387	4.14903
RUFY4	285180	6.10973	5.09502	1.44502	3.52591	0.000422037	0.00323797	0.0171261	0.481692	4.81384
PIGR	5284	17.1714	1.93365	0.550132	3.51488	0.000439957	0.00335515	0.229936	0.722653	1.65207
OSCAR	126014	23.7304	1.78164	0.51011	3.49265	0.000478245	0.00360049	0.730196	2.05613	1.49357
CFAP45	25790	33.4273	1.53211	0.440322	3.47951	0.000502324	0.00375603	1.27555	3.0749	1.26942
FAP	2191	3.92006	5.45444	1.57377	3.46585	0.000528567	0.00391848	0	0.323035	5.01362
KRT14	3861	4.07815	5.51211	1.59152	3.46342	0.000533353	0.00394671	0	0.553551	5.79064
ABCB11	8647	7.31475	4.43144	1.28248	3.45538	0.000549522	0.00405195	0.0191698	0.342201	4.15794
SLC8A2	6543	8.80235	3.00931	0.88247	3.4101	0.000649388	0.00470013	0.051608	0.352522	2.77204
PPFIA2	8499	5.62321	4.97048	1.4726	3.3753	0.000737352	0.00524	0.0105535	0.30636	4.85944
IL1A	3552	9.31194	3.09802	0.917943	3.37496	0.000738264	0.00524422	0.0887037	0.646114	2.86472
HOXD3	3232	27.3938	1.5988	0.47519	3.36456	0.000766665	0.00542725	0.81014	2.01744	1.31628
CXorf49	100130361	5.26875	4.87423	1.44924	3.36331	0.000770137	0.00543549	0.0237582	0.629689	4.72814
CXorf49B	100132994	5.26875	4.87423	1.44924	3.36331	0.000770137	0.00543549	0.0237582	0.629689	4.72814
ADGRE1	2015	9.46258	2.65741	0.791518	3.35736	0.000786901	0.0055207	0.138287	0.70705	2.35415
HELB	92797	55.723	1.37258	0.415877	3.30045	0.000965311	0.0065798	1.2096	2.56762	1.0859
H2BC15	8341	10.4791	2.45246	0.743075	3.30042	0.000965409	0.0065798	1.01387	4.54742	2.16517
NIM1K	167359	40.1599	1.51973	0.463547	3.27849	0.00104363	0.00703151	1.13318	2.72936	1.26819
CD300LB	124599	5.27217	4.87522	1.48774	3.27693	0.00104942	0.00706471	0.0185235	0.514631	4.79611
LILRB3	11025	28.8517	1.31777	0.407595	3.23304	0.00122482	0.0080163	0.801272	1.65363	1.04527
HEPH	9843	3.58519	5.3253	1.65146	3.22461	0.00126145	0.00822011	0	0.195887	4.29195
H3C6	8353	16.8258	1.73451	0.541877	3.20092	0.00136989	0.00879464	2.32798	6.43548	1.46697
TNFRSF8	943	8.11329	2.87712	0.900835	3.19384	0.00140392	0.0089886	0.0746128	0.447848	2.58552
NECAB1	64168	21.0344	1.6704	0.523891	3.18845	0.0014304	0.00913683	0.265854	0.713743	1.42477
KRT16	3868	16.8533	2.26247	0.710778	3.18308	0.00145715	0.0092861	0.485162	1.84762	1.92913
EBF4	57593	52.0219	1.45622	0.458404	3.17671	0.00148953	0.00945226	1.34432	2.97485	1.14594
JAM2	58494	14.8249	1.93078	0.6107	3.16159	0.00156909	0.00988102	0.19476	0.615352	1.65971
NAT8	9027	5.77687	4.07148	1.29392	3.14661	0.00165175	0.0103187	0.0808281	1.17603	3.86293
SULF1	23213	10.9758	2.21384	0.708346	3.12537	0.00177582	0.0109609	0.0954241	0.37351	1.96872
AGBL2	79841	15.3271	1.80891	0.582382	3.10605	0.00189603	0.0115814	0.257176	0.760912	1.56498
CCDC73	493860	17.4922	1.65651	0.533708	3.10378	0.00191068	0.0116493	0.289754	0.752097	1.37609
ARL14EPL	644100	11.8043	2.20148	0.709727	3.10188	0.00192298	0.0117026	0.892115	3.43946	1.94688
H2BC17	8348	18.0031	1.71183	0.552582	3.09786	0.00194921	0.0118273	2.4912	6.8301	1.45507
RAET1E	135250	18.6797	1.85266	0.605438	3.06003	0.00221312	0.0131337	0.929047	2.81071	1.59711
H2AC17	8336	15.1507	1.97528	0.646439	3.05563	0.0022459	0.0133043	1.77168	5.64539	1.67195
LAMA1	284217	10.9644	2.21656	0.726872	3.04945	0.00229262	0.0135229	0.056365	0.215743	1.93644
TAGAP	117289	3.24182	5.18018	1.70401	3.03999	0.00236587	0.0138852	0	0.275727	4.78517
GABRA2	2555	3.05989	5.09761	1.68135	3.03186	0.00243055	0.014194	0	0.0816002	3.02857
FCGR1A	2209	15.8556	2.15157	0.710408	3.02864	0.00245656	0.0143205	0.361617	1.32988	1.87876
KCNT2	343450	23.5476	1.65996	0.552249	3.00581	0.00264872	0.01522	0.271112	0.696934	1.36214
IL20	50604	3.39812	5.24888	1.74907	3.00096	0.00269129	0.0153841	0	0.62071	5.95585
SELL	6402	57.5483	1.88483	0.635822	2.96439	0.00303282	0.0170119	1.44926	4.25974	1.55545
SH2D1B	117157	10.2853	2.10316	0.710215	2.9613	0.00306339	0.0171483	0.213686	0.750423	1.81221
CALCRL	10203	9.7829	2.16589	0.733254	2.95381	0.0031388	0.0174637	0.0797427	0.298027	1.90202
COX7B2	170712	58.0261	1.26713	0.42901	2.95362	0.00314069	0.0174683	8.16196	16.3778	1.00476
HKDC1	80201	23.9796	1.33746	0.454817	2.94066	0.00327517	0.018082	0.507118	1.05029	1.0504
SPX	80763	12.9548	1.78421	0.607527	2.93684	0.00331575	0.0182571	0.345132	0.982243	1.50893
IFFO1	25900	15.345	1.89865	0.648331	2.92852	0.00340575	0.018684	0.317175	1.00897	1.66953
H2AC7	3013	13.0177	2.99208	1.02599	2.91628	0.00354236	0.0192922	0.82523	5.26318	2.67307
NRXN1	9378	5.10118	3.88012	1.33173	2.9136	0.00357287	0.0194148	0.0213512	0.273035	3.6767
BMP2	650	11.9617	1.853	0.63761	2.90616	0.00365894	0.0198168	0.222691	0.672872	1.59529
KCTD14	65987	13.8049	1.70399	0.589266	2.89171	0.00383146	0.0206146	0.526583	1.43802	1.44935
LRP1B	53353	9.10513	2.20869	0.76984	2.86903	0.00411732	0.0218953	0.0272783	0.103359	1.92183
RASGEF1B	153020	28.2783	1.95176	0.680856	2.86663	0.00414867	0.021991	0.564666	1.73467	1.61919
FRMPD1	22844	6.25639	2.75042	0.963058	2.85592	0.00429122	0.0226302	0.0455299	0.252807	2.47315
C7orf61	402573	21.3202	1.52225	0.537013	2.83466	0.00458741	0.0238563	1.4963	3.48689	1.22054
SLC22A1	6580	7.9408	2.35875	0.832844	2.83216	0.0046235	0.0240136	0.186823	0.80277	2.10331
H2BC6	8344	2.71988	4.92767	1.74489	2.82405	0.0047421	0.0245291	0	1.42164	7.15141
MT1E	4493	6.0939	3.07035	1.0891	2.81916	0.00481501	0.0248022	0.343476	2.3629	2.78227
SMIM31	100505989	10.781	2.04549	0.728156	2.80914	0.00496738	0.0253837	0.189522	0.631989	1.73754
HLA-G	3135	2.55587	4.83743	1.74645	2.76987	0.00560788	0.0280905	0	0.372107	5.21765
KRTAP2-1	81872	9.95256	2.04103	0.740727	2.75544	0.00586138	0.0291213	0.679816	2.3618	1.79667
SPAG6	9576	6.26701	3.11931	1.13714	2.74312	0.00608579	0.0300371	0.0750217	0.526269	2.81042
LY96	23643	15.3135	1.89531	0.692058	2.73866	0.00616909	0.0303987	1.36207	4.23883	1.63786
KCNN1	3780	3.56233	4.28845	1.58955	2.6979	0.0069778	0.0334273	0.017866	0.293029	4.03576
CX3CL1	6376	5.42325	3.34964	1.25057	2.67849	0.00739559	0.0350104	0.0427051	0.340411	2.9948
GRIK5	2901	16.4741	1.77608	0.664653	2.67218	0.00753592	0.0355288	0.295246	0.812694	1.46079
RET	5979	3.55952	4.28694	1.60469	2.67151	0.00755102	0.0355748	0.009917	0.17579	4.14781
H4-16	121504	5.07996	3.24004	1.2162	2.66407	0.00772015	0.0361854	0.328913	2.55917	2.9599
GRIN1	2902	4.40869	3.65672	1.37603	2.65744	0.00787355	0.0368207	0.021342	0.219896	3.36506
CFAP57	149465	13.9601	1.63284	0.61485	2.65568	0.00791488	0.0369749	0.221141	0.577539	1.38495
CPA2	1358	5.09335	3.2427	1.2239	2.64949	0.00806143	0.0374971	0.0964834	0.802127	3.05548
BEST3	144453	42.0584	1.48953	0.564097	2.64056	0.00827693	0.0383804	1.02426	2.46659	1.26793
TNFSF13B	10673	5.07441	3.24243	1.22823	2.63993	0.0082923	0.0384408	0.0526626	0.400488	2.92691
SLAMF7	57823	4.23707	3.59607	1.36795	2.6288	0.00856855	0.039422	0.0338217	0.336544	3.31478
KRTAP3-1	83896	12.4425	1.70762	0.650347	2.62571	0.00864688	0.0397491	1.29461	3.52623	1.44561
ATP6V0D2	245972	9.28362	2.07065	0.794533	2.60613	0.00915727	0.0415506	0.2061	0.727636	1.81987
H3C13	653604	5.57813	2.55843	0.990856	2.58204	0.00982177	0.0440443	0.491464	2.39784	2.28657
ERICH3	127254	2.39012	4.74033	1.84157	2.57407	0.0100509	0.0449495	0	0.0783721	2.97034
HGF	3082	10.4467	1.84776	0.718425	2.57195	0.0101126	0.0451887	0.200027	0.610335	1.60941
CCL3	6348	2.37904	4.73456	1.84143	2.57113	0.0101368	0.0452601	0	0.665819	6.05706
DUOXA1	90527	4.73155	3.1278	1.21825	2.56745	0.0102449	0.0456314	0.0888147	0.627753	2.82133
KLHL1	57626	3.2246	4.13686	1.61625	2.55954	0.0104811	0.0464073	0.0107526	0.177163	4.04233
RRAD	6236	8.76184	1.96847	0.76924	2.55899	0.0104978	0.0464544	0.33046	1.0907	1.72271
H2BC9	8345	26.8489	1.29647	0.507438	2.55494	0.0106207	0.0467993	5.05224	10.3797	1.03877
IFIT1B	439996	3.22285	4.13585	1.63268	2.53316	0.011304	0.0491272	0.0223004	0.354209	3.98946

[truncated: 12 more sheets: Downregulated in PC3 (SCM), Upregulated in PC3 (Electro), Downregulated in PC3 (Electro), Up in PC3, absent in HEK, in T, Up in Lipo SCM vs Lipo SFM, Down in Lipo SCM vs Lipo SFM, Up in Lipo SFM vs Electro SCM, Down in Lipo SFM vs Electro SCM, Up in PC-3 (0.1 ug pDNA), Down in PC-3 (0.1 ug pDNA), Up in PC-3 (1 ug pDNA), Down in PC-3 (1 ug pDNA)]
